# Supplementary material for: Changes in Aphid Host Plant Diet Influence the Small-RNA Expression Profiles of Its Obligate Nutritional Symbiont, Buchnera
Source: mBio. 2019 Nov 19;10(6):e01733-19. doi: 10.1128/mBio.01733-19 (PMC6867890; doi:10.1128/mBio.01733-19)
Supplement: TABLE S1 [file mBio.01733-19-st001.xlsx]

## Sheet: Sheet1
	Supplementary Table 1:
	Summary of RNA-seq data
	FB1-3 and ALF1-3 represents the three aphid sub-line replicates
		FB1_BAC	FB1_EMB	FB2_BAC	FB2_EMB	FB3_BAC	FB3_EMB	Total
	Biosample ID	SAMN12086499	SAMN12086502	SAMN12086500	SAMN12086503	SAMN12086500	SAMN12086504
	Number of Raw Runs	54237722	53912509	50161819	63971582	66045745	58518839	346848216
	Number of Runs after Trimming and Quality Screening	53888917	53606265	49799616	63730556	65622823	58353138	345001315
	Number of Runs Mapped to Pea Aphid Genome (LSR1)	6456057	39739618	7220912	46942631	6287720	36803372	143450310
	Number of Runs Mapped to Buchnera Genome	45494622	11235316	40866651	13635272	57201071	19021113	187454045
	Percent Total Mapped reads	0.964033	0.950914	0.965621	0.950532	0.96748	0.956666
							Total Mapped	330904355
							Percent Mapped	0.959139
	ALF Samples	ALF1_BAC	ALF1_EMB	ALF2_BAC	ALF2_EMB	ALF3_BAC	ALF3_EMB	Total
	Biosample ID	SAMN12086505	SAMN12086508	SAMN12086506	SAMN12086509	SAMN12086507	SAMN12086510
	Number of Raw Runs	60521279	67701243	67219295	62102175	58747830	57732664	374024486
	Number of Runs after Trimming and Quality Screening	60354578	67550956	66971842	61971475	58572055	57578390	372999296
	Number of Runs Mapped to Pea Aphid Genome (LSR1)	9398518	53882599	14925703	54217364	14376148	51053911	197854243
	Number of Runs Mapped to Buchnera Genome	48925958	10084383	49705263	5220759	42210886	4260465	160407714
	Percent Total Mapped reads	0.966364	0.946944	0.965047	0.959121	0.96611	0.960679
							Total Mapped	358261957
							Percent Mapped	0.96049
