# Supplementary material for: Changes in Aphid Host Plant Diet Influence the Small-RNA Expression Profiles of Its Obligate Nutritional Symbiont, Buchnera
Source: mBio. 2019 Nov 19;10(6):e01733-19. doi: 10.1128/mBio.01733-19 (PMC6867890; doi:10.1128/mBio.01733-19)
Supplement: TABLE S2 [file mBio.01733-19-st002.xlsx]

## Sheet: Sheet1
Supplemental Table 2A:
Differentially expressed antisense sRNAs identified in the ALF-BAC vs. FB-BAC
as-sRNA	Description	Free energy of thermodynamic ensemble (-∆G)	P value	RPKM ALF	RPKM FB	q Value ALF vs FB	Host-plant treatment sRNA found to be upregulated	Fold difference in RPKM expression (ALF/FB)	operon	Identified in Hansen and Degnan (2014)	Buchnera lineages that have the sRNA also expressed ( Hansen and Degnan 2014)	Differentially expressed in Thairu et al. (2018)
nuoG_1	NADH dehydrogenase subunit G	-2.27	1	4820	567	0	ALF	8.50088	nuoG,nuoH,nuoI,nuoJ,nuoK,nuoL	Yes	Ap(5A), Ap(LSR1),Ua,Sg	No
ilvD	dihydroxy-acid dehydratase	-24.42	0.00021557	721	1599	0.00138664	FB	0.450907	ilvD,ilvC,rep	Yes	Ap(5A), Ap(LSR1),Ua,Sg	Yes
nuoG_2	NADH dehydrogenase subunit G	-15.45	1	492	1008	0.0250875	FB	0.488095	nuoG,nuoH,nuoI,nuoJ,nuoK,nuoL	Yes	Ap(5A), Ap(LSR1),Ua,Sg	No
metG	methionyl-tRNA synthetase	-6.29	1.6244e-12	1593	32	0	ALF	49.7812	merG	Yes	Ap(5A), Ap(LSR1),Ua	No
nfo	endonuclease IV	-5.46	1.6245e-12	214	113	1.05885e-08	ALF	1.89381	nfo,rplY	Yes	Ap(5A), Ap(LSR1),Ua	No
nuoJ	NADH dehydrogenase I chain J	-9.19	1.6245e-12	1188	345	1.11347e-55	ALF	3.44348	nuoG,nuoH,nuoI,nuoJ,nuoK,nuoL	Yes	Ap(5A), Ap(LSR1),Sg	No
thrA	bifunctional aspartokinase I/homeserine dehydrogenase I	-7.89	0.74893	299	132	5.66742e-18	ALF	2.26515	thrA,thrB,thrC	Yes	Ap(5A), Ap(LSR1),Sg	No
acpS	holo-[acyl-carrier protein] synthase	-19.28	1.6245e-12	818	2148	5.59281e-05	FB	0.380819	acpS	Yes	Ap(5A), Ap(LSR1),Sg	Yes
glyS	glycyl-tRNA synthetase beta chain	-24.32	1.6245e-12	6617	2258	5.81291e-29	ALF	2.93047	glyQ,glyS	Yes	Ap(5A), Ap(LSR1),Ak,Ua,Sg	No
ung	frameshift verified at 199892; uracil-DNAsglycosylase	-2.12	0.0019078	5356	286	0	ALF	18.7273	ung	Yes	Ap(5A), Ap(LSR1),Ak,Ua,Sg	No
fpr	ferredoxin-NADP reductase	-49.55	0.46977	1516	796	2.89788e-10	ALF	1.90452	fpr	Yes	Ap(5A), Ap(LSR1),Ak,Ua,Sg	No
miaA	PTS system mannitol-specific IIABC component	-8.89	0.99967	309	166	3.61342e-14	ALF	1.86145	mtlA,mtlD,mutL,miaA	Yes	Ap(5A), Ap(LSR1),Ak,Ua	No
tig	trigger factor	-5.24	1.6244e-12	848	373	2.30309e-19	ALF	2.27346	tig	Yes	Ap(5A), Ap(LSR1),Ak,Sg	No
pheA	chorismate mutase	-8.57	1	972	519	1.05665e-08	ALF	1.87283	pheA	Yes	Ap(5A), Ap(LSR1),Ak,Sg	No
sucB	2-oxoglutarate dehydrogenase E2 component	-8.86	1.6244e-12	246	121	4.57094e-12	ALF	2.03306	sucA,sucB	Yes	Ap(5A), Ap(LSR1),Ak	No
pyrI	dihydroorotase	-4.88	7.3779e-10	1400	430	2.43836e-37	ALF	3.25581	pyrB,pyrI,tdcF	Yes	Ap(5A), Ap(LSR1),Ak	No
secA	preprotein translocase subunit SecA	-3.59	0.99975	1374	447	1.21925e-44	ALF	3.07383	secA	Yes	Ap(5A), Ap(LSR1),Ak	No
pyrC_3	dihydroorotase	-8.05	1	886	570	1.00654e-05	ALF	1.55439	pyrC	Yes	Ap(5A), Ap(LSR1),Ak	No
zwf_1	glucose-6-phosphate 1-dehydrogenase	-9.06	1	1544	662	7.86116e-18	ALF	2.33233	zwf	Yes	Ap(5A), Ap(LSR1),Ak	No
folC	dihydrofolate synthase	-4.69	0.98482	2699	605	4.28305e-97	ALF	4.46116	folC,cvpA	Yes	Ap(5A), Ap(LSR1), UA	Yes
cysQ_4	CysQ protein	-0.87	0.99999	359	77	5.31357e-156	ALF	4.66234	rpsR,rplI,cysQ,dut	Yes	Ap(5A), Ap(LSR1), UA	No
nuoN_1	NADH dehydrogenase I chain N	-0.11	1	1820	1091	1.21256e-06	ALF	1.66819	nuoM,nuoN	Yes	Ap(5A), Ap(LSR1), Ak, Ua	No
ppiD	peptidyl-prolyl cis-trans isomerase D	-3.27	1.6244e-12	507	278	2.22225e-13	ALF	1.82374	ppiD	Yes	Ap(5A), Ap(LSR1)	No
rplT_1	50S ribosomal protein L20	-42.76	1.6244e-12	2646	1298	1.40578e-10	ALF	2.03852	rpmI,rplT	Yes	Ap(5A), Ap(LSR1)	No
secB	preprotein translocase subunit SecB	-1.69	1.6244e-12	676	58	0	ALF	11.6552	secB	Yes	Ap(5A), Ap(LSR1)	No
ytfN	hypothetical protein	-24.94	1.6244e-12	2609	221	0	ALF	11.8054	ytfN	Yes	Ap(5A), Ap(LSR1)	No
ileS	isoleucyl-tRNA synthetase	-26.64	1.6245e-12	12402	4001	3.02247e-10	ALF	3.09973	ribF,ileS,lspA	Yes	Ap(5A), Ap(LSR1)	No
recB	exodeoxyribonuclease V 135 kDa polypeptide	-19.09	1.6245e-12	442	165	1.03951e-26	ALF	2.67879	recC,recB,recD	Yes	Ap(5A), Ap(LSR1)	No
tldD	TldD protein	-17.77	1.6245e-12	2266	1220	2.14131e-11	ALF	1.85738	tldD	Yes	Ap(5A), Ap(LSR1)	No
yciC	predicted inner membrane protein (YciC)	-12.56	1.6245e-12	11378	6392	0.000715529	ALF	1.78004	yciC,yciB,yciA	Yes	Ap(5A), Ap(LSR1)	Yes
yfaE	diferric-tyrosyl radical cofactor maintenance protein	-5.49	1.6245e-12	1584	335	4.72243e-151	ALF	4.72836	yfaE	Yes	Ap(5A), Ap(LSR1)	No
yfgB	23S rRNA m2A2503 methyltransferase (YfgB)	-7.89	1.6245e-12	1534	268	6.54992e-211	ALF	5.72388	rlmN,ispG,hisS	Yes	Ap(5A), Ap(LSR1)	No
yhfC_2	hypothetical protein	-4.97	1.6245e-12	3154	1704	9.71186e-10	ALF	1.85094	tsgA	Yes	Ap(5A), Ap(LSR1)	No
yjeA_1	lysyl-tRNA synthetase	-7.65	1.6245e-12	775	13	0	ALF	59.6154	yjeA	Yes	Ap(5A), Ap(LSR1)	No
gidA	tRNA uridine 5-carboxymethylaminomethyl modification enzyme GidA	-26.65	1.6246e-12	344	115	2.15011e-38	ALF	2.9913	gidA	Yes	Ap(5A), Ap(LSR1)	No
rluC_2	ribosomal large subunit pseudouridine synthase C	-15.62	1.6246e-12	1578	943	4.70213e-08	ALF	1.67338	rluC	Yes	Ap(5A), Ap(LSR1)	No
znuC_3	high-affinity zinc uptake system ATP-binding protein ZnuC	-12.15	1.9618e-12	1359	593	1.36142e-16	ALF	2.29174	znuC,znuB	Yes	Ap(5A), Ap(LSR1)	No
aroA_1	3-phosphoshikimate 1-carboxyvinyltransferase	-5.84	1.1583e-08	912	468	5.03231e-12	ALF	1.94872	aroA,cmk	Yes	Ap(5A), Ap(LSR1)	No
ilvC_2	ketol-acid reductoisomerase	-24.24	7.5154e-05	2423	865	3.53656e-23	ALF	2.80116	ilvD,ilvC,rep	Yes	Ap(5A), Ap(LSR1)	No
dnaG_1	DNA primase	-22.4	0.0019258	2369	430	4.83066e-164	ALF	5.5093	dnaG	Yes	Ap(5A), Ap(LSR1)	No
murC_3	UDP-N-acetylmuramate-alanine ligase	-32.94	0.066967	1851	1100	9.679e-08	ALF	1.68273	rsmH,ftsL,ftsI,murE,murF,mraY,murD,ftsW,murG,murC,ddlB	Yes	Ap(5A), Ap(LSR1)	Yes
cysQ_2	CysQ protein	-10.99	0.11019	4685	2078	8.89402e-16	ALF	2.25457	rpsR,rplI,cysQ,dut	Yes	Ap(5A), Ap(LSR1)	Yes
typA	GTP-binding protein BipA	-9.26	0.21529	411	235	1.64964e-09	ALF	1.74894	typA	Yes	Ap(5A), Ap(LSR1)	No
dnaN	DNA polymerase III beta chain	-0.51	0.91292	211	116	2.44691e-09	ALF	1.81897	dnaA,dnaN	Yes	Ap(5A), Ap(LSR1)	No
recD_1	exodeoxyribonuclease V 67 kDa polypeptide	-7.99	0.91427	4755	95	0	ALF	50.0526	recC,recB,recD	Yes	Ap(5A), Ap(LSR1)	No
fliR	flagellar biosynthetic protein FliR	-11.4	0.99766	623	396	2.26433e-07	ALF	1.57323	fliR	Yes	Ap(5A), Ap(LSR1)	No
dapD_1	2,3,4,5-tetrahydropyridine-2-carboxylate N-succinyltransferase	-12.68	0.99871	3366	659	1.16586e-100	ALF	5.10774	dapD	Yes	Ap(5A), Ap(LSR1)	No
argF	ornithine carbamoyltransferase subunit I	-1.71	1	210	51	9.82081e-127	ALF	4.11765	argF	Yes	Ap(5A), Ap(LSR1)	No
cca	tRNA CCA-pyrophosphorylase	-1.54	1	484	248	9.96672e-12	ALF	1.95161	cca	Yes	Ap(5A), Ap(LSR1)	No
dnaA	chromosomal replication initiation protein	-0.74	1	635	158	1.01121e-73	ALF	4.01899	dnaA,dnaN	Yes	Ap(5A), Ap(LSR1)	No
mtlD_2	mannitol-1-phosphate 5-dehydrogenase	-2.48	1	201	114	8.99393e-09	ALF	1.76316	mtlA,mtlD,mutL,miaA	Yes	Ap(5A), Ap(LSR1)	No
mutL_1	DNA mismatch repair protein MutL	-4.75	1	390	166	1.20074e-22	ALF	2.3494	mtlA,mtlD,mutL,miaA	Yes	Ap(5A), Ap(LSR1)	No
rplT_2	50S ribosomal protein L20	-2.44	1	1555	967	1.66241e-07	ALF	1.60807	rpmI,rplT	Yes	Ap(5A), Ap(LSR1)	No
rplU	50S ribosomal protein L21	-3.66	1	311	72	8.37666e-94	ALF	4.31944	yrbA,murA,rplU,rpmA	Yes	Ap(5A), Ap(LSR1)	No
truA	tRNA pseudouridine 55 synthase	-3.69	1	441	267	2.11549e-08	ALF	1.65169	truA	Yes	Ap(5A), Ap(LSR1)	No
yhfC_1	hypothetical protein	-11.43	1	3852	586	1.84107e-252	ALF	6.57338	tsgA	Yes	Ap(5A), Ap(LSR1)	No
carB_2	carbamoyl-phosphate synthase large chain	-21.54	1.6244e-12	5931	15422	4.48064e-06	FB	0.38458	carA,carB	Yes	Ap(5A), Ap(LSR1)	No
pgi	glucose-6-phosphate isomerase	-11.58	1.6261e-12	85	145	0.0160464	FB	0.586207	pgi	Yes	Ap(5A), Ap(LSR1)	No
ilvI_5	acetolactate synthase large subunit	-17.21	0.03256	1302	3836	4.8084e-09	FB	0.339416	ilvI,ilvH	Yes	Ap(5A), Ap(LSR1)	No
ilvI_2	acetolactate synthase large subunit	-13.82	0.0379374	559	20305	0	FB	0.0275302	ilvI,ilvH	Yes	Ap(5A), Ap(LSR1)	No
rbfA	ribosome-binding factor A	-2.23	1	186	333	0.00380862	FB	0.558559	nusA,infB,rbfA,truB	Yes	Ap(5A), Ap(LSR1)	No
def	ATP-dependent RNA helicase DeaD	-11.93	1.6244e-12	1216	713	1.91403e-06	ALF	1.70547	def,fmt	No	-	No
valS_4	valyl-tRNA synthetase	-10.75	1.6244e-12	1025	397	1.39964e-28	ALF	2.58186	valS,yceA	No	-	No
5SribosomalRNA	5S ribosomal RNA	-16.73	1.6245e-12	3341	207	0	ALF	16.1401	5S ribosomal RNA	No	-	No
argS	alanyl-tRNA synthetase	-19.68	1.6245e-12	2671	1658	1.82762e-06	ALF	1.61098	argS	No	-	No
trpS_1	tryptophanyl-tRNA synthetase	-12.32	1.6245e-12	1250	532	7.5919e-24	ALF	2.34962	rpe,trpS	No	-	No
znuB_1	high-affinity zinc uptake system membrane protein ZnuB	-14.46	1.625e-12	1917	1059	5.44412e-12	ALF	1.8102	znuC,znuB	No	-	No
prsA	ribose-phosphate pyrophosphokinase	-9.03	1.6394e-12	7598	3624	3.10649e-13	ALF	2.09658	prs	No	-	No
gloB	probable hydroxyacylglutathione hydrolase	-11.16	6.7151e-12	3319	1666	1.72944e-10	ALF	1.9922	rnhA,gloB	No	-	No
murD_3	UDP-N-acetylmuramoylalanine-D-glutamate ligase	-9.41	0.017356	1608	726	1.08356e-17	ALF	2.21488	rsmH,ftsL,ftsI,murE,murF,mraY,murD,ftsW,murG,murC,ddlB	No	-	No
ilvI_4	acetolactate synthase large subunit	-3.27	0.0564738	1007	652	6.51695e-05	ALF	1.54448	ilvI,ilvH	No	-	No
cysN	sulfate adenylate transferase subunit 1	-2.8	0.54142	472	265	9.71186e-10	ALF	1.78113	cysG,cysD,cysN,cysC	No	-	No
deoD_1	purine nucleoside phosphorylase	-9.21	0.55239	1385	889	2.35075e-07	ALF	1.55793	prfC,deoB,deoD	No	-	No
thrB_2	homoserine kinase	-3.07	0.89568	1076	368	8.48511e-47	ALF	2.92391	thrA,thrB,thrC	No	-	No
rpiA	ribosomal large subunit pseudouridine synthase C	-5.14	0.99905	1863	1174	8.96733e-08	ALF	1.58688	rpiA	No	-	No
aroA_3	3-phosphoshikimate 1-carboxyvinyltransferase	-0.76	1	868	316	1.41138e-30	ALF	2.74684	aroA,cmk	No	-	No
ygjD_1	O-sialoglycoprotein endopeptidase	-0.89	1	965	393	9.51364e-28	ALF	2.45547	ygjD	No	-	No
aroC	chorismate synthase	-16.96	1.6245e-12	1132	2782	2.69686e-06	FB	0.406902	aroC	No	-	No
rpmE	50S ribosomal protein L31	-22.36	2.3455e-11	1918	4092	0.000472919	FB	0.468719	rpmE	No	-	No
alaS_2	alanyl-tRNA synthetase	-7.88	1.3479e-05	1248	3660	4.43968e-08	FB	0.340984	alaS	No	-	No
thrC_3	threonine synthase	-5.36	0.0020647	517	1420	1.05885e-08	FB	0.364085	thrA,thrB,thrC	No	-	No
lolC	LolCDE ABC lipoprotein transporter (YcfU)	-1.95	0.034292	738	1394	0.0162081	FB	0.529412	lolC,lolD,lolE	No	-	No
rpoA_1	DNA-directed RNA polymerase subunit alpha	-4.27	0.98992	238	567	1.22384e-07	FB	0.419753	rpsM,rpsK,rpsD,rpoA,rplQ	No	-	No
thrB_1	homoserine kinase	-10.07	0.99792	1264	2784	0.00416055	FB	0.454023	thrA,thrB,thrC	No	-	No
ribB	3,4-dihydroxy-2-butanone 4-phosphate synthase	-10.42	1	712	1972	1.1497e-08	FB	0.361055	ribB	No	-	No
yfhC_2	hypothetical protein	-2.46	1	616	1049	0.031705	FB	0.587226	smpB,tadA	No	-	No
Supplemental Table 2B:
Differentially expressed antisense sRNAs identified in the ALF-EMB vs.FB-EMB comparison
as-sRNA	Description	Free energy of thermodynamic ensemble (-∆G)	P value	RPKM ALF	RPKM FB	q Value ALF vs FB	Host-plant treatment sRNA found to be upregulated	Fold difference in RPKM expression (ALF/FB)	operon	Identified in Hansen and Degnan (2014)	Buchnera lineages that have the sRNA also expressed ( Hansen and Degnan 2014)	Differentially expressed in Thairu et al. (2018)
pyrI	aspartate carbamoyltransferase regulatory chain	-4.88	5.9342e-10	783	295	5.64523e-21	ALF	2.65424	pyrB,pyrI,tdcF	Yes	Ap(5A), Ap(LSR1),Sg, Ak	No
nuoJ	NADH dehydrogenase I chain J	-9.19	1.6245e-12	770	380	6.38104e-11	ALF	2.02632	nuoG,nuoH,nuoI,nuoJ,nuoK,nuoL	Yes	Ap(5A), Ap(LSR1),Sg	No
ung	frameshift verified at 199892; uracil-DNAsglycosylase	-2.12	1.3966e-10	4024	280	0	ALF	14.3714	ung	Yes	Ap(5A), Ap(LSR1),Ak,Ua,Sg	No
glyS	glycyl-tRNA synthetase beta chain	-24.32	1.6245e-12	8286	3256	9.36148e-09	ALF	2.54484	glyQ,glyS	Yes	Ap(5A), Ap(LSR1),Ak,Sg	No
pheA	chorismate mutase	-8.57	1	702	349	1.66929e-11	ALF	2.01146	pheA	Yes	Ap(5A), Ap(LSR1),Ak,Sg	No
zwf_2	glucose-6-phosphate 1-dehydrogenase	-9.06	1	904	335	6.74777e-28	ALF	2.69851	zwf	Yes	Ap(5A), Ap(LSR1),Ak	No
dnaG_1	DNA primase	-22.4	0.010243	1480	557	5.25735e-32	ALF	2.65709	dnaG	Yes	Ap(5A), Ap(LSR1), Ua,Sg	No
recD_1	exodeoxyribonuclease V 67 kDa polypeptide	-7.99	0.99367	2795	89	0	ALF	31.4045	recC,recB,recD	Yes	Ap(5A), Ap(LSR1), Ua,Sg	No
acpS	holo-[acyl-carrier protein] synthase	-19.28	1.6245e-12	1151	4159	2.60141e-07	FB	0.276749	acpS	Yes	Ap(5A), Ap(LSR1), Ua	Yes
cysQ_4	CysQ protein	-0.87	0.99999	2382	1163	1.12421e-12	ALF	2.04815	rpsR,rplI,cysQ,dut	Yes	Ap(5A), Ap(LSR1), Ua	No
folC	dihydrofolate synthase	-4.69	0.99922	2822	690	7.67201e-70	ALF	4.08986	folC,cvpA	Yes	Ap(5A), Ap(LSR1), Ua	Yes
metG	methionyl-tRNA synthetase	-6.29	1.6245e-12	922	41	0	ALF	22.4878	metG	Yes	Ap(5A), Ap(LSR1), Ua	No
truA	pseudouridylate synthase I	-3.69	1	473	296	2.90506e-05	ALF	1.59797	truA	Yes	Ap(5A), Ap(LSR1), Sg	No
dnaJ	DnaJ protein	-3.92	2.6653e-10	5491	13287	0.000550062	FB	0.413261	dnaJ	Yes	Ap(5A), Ap(LSR1), Ak, Ua, Sg	No
nuoN_1	NADH dehydrogenase I chain N	-0.11	1	1712	910	2.79407e-11	ALF	1.88132	nuoM,nuoN	Yes	Ap(5A), Ap(LSR1), Ak, Ua	No
secA	translocase	-3.59	0.9802	1527	826	3.46031e-09	ALF	1.84867	secA,mutT	Yes	Ap(5A), Ap(LSR1), Ak	No
aceE	pyruvate dehydrogenase subunit E1	-2.18	0.080203	79	0	0	ALF	79	aceE,aceF,lpdA	Yes	Ap(5A), Ap(LSR1)	No
ansA_1	asparaginase I	-2.82	1.6245e-12	122	53	0.00142273	ALF	2.30189	ansA	Yes	Ap(5A), Ap(LSR1)	No
ansA_2	asparaginase I	-0.27	1	846	1650	0.103278	FB	0.512727	ansA	Yes	Ap(5A), Ap(LSR1)	No
argF	ornithine carbamoyltransferase subunit I	-1.71	1	181	80	9.73842e-05	ALF	2.2625	argF	Yes	Ap(5A), Ap(LSR1)	No
carB_2	carbamoyl-phosphate synthase large chain	-21.54	1.6245e-12	6615	25740	5.24145e-05	FB	0.256993	carA,carB	Yes	Ap(5A), Ap(LSR1)	No
cysQ_2	CysQ protein	-10.99	0.99995	304	80	3.70681e-12	ALF	3.8	rpsR,rplI,cysQ,dut	Yes	Ap(5A), Ap(LSR1)	No
dapD_1	2,3,4,5-tetrahydropyridine-2-carboxylate N-succinyltransferase	-12.68	0.99978	1671	489	6.08836e-41	ALF	3.41718	dapD	Yes	Ap(5A), Ap(LSR1)	Yes
dnaA	chromosomal replication initiation protein	-0.74	1	529	173	8.82381e-18	ALF	3.0578	dnaA,dnaN	Yes	Ap(5A), Ap(LSR1)	No
dnaN	DNA polymerase III beta chain	-0.51	0.80273	180	82	0.00217255	ALF	2.19512	dnaA,dnaN	Yes	Ap(5A), Ap(LSR1)	No
flhB	flagellar biosynthesis protein FlhB	-0.97	1.6245e-12	74	17	2.3077e-09	ALF	4.35294	flhB,flhA	Yes	Ap(5A), Ap(LSR1)	No
fliR	flagellar biosynthetic protein FliR	-11.4	0.99611	497	321	3.87952e-06	ALF	1.54829	fliQ,fliR	Yes	Ap(5A), Ap(LSR1)	No
FmurD	cell cycle protein MesJ	-0.65	1	268	498	0.0175834	FB	0.538153	trn09,mesJ	Yes	Ap(5A), Ap(LSR1)	No
gidA	tRNA uridine 5-carboxymethylaminomethyl modification enzyme GidA	-26.65	1.6244e-12	323	170	2.36492e-08	ALF	1.9	gidA	Yes	Ap(5A), Ap(LSR1)	No
guaC	guanosine 5'-monophosphate oxidoreductase	-0.62	0.98067	783	329	5.95565e-12	ALF	2.37994	gauC	Yes	Ap(5A), Ap(LSR1)	No
gyrB	DNA gyrase subunit B	-1.29	1	139	62	0.00774669	ALF	2.24194	gyrB	Yes	Ap(5A), Ap(LSR1)	No
hupA	DNA-binding protein hu-alpha	-3.54	0.81209	170	329	0.00996347	FB	0.516717	hupA	Yes	Ap(5A), Ap(LSR1)	No
ileS	isoleucyl-tRNA synthetase	-26.64	1.6244e-12	16825	6053	4.83668e-10	ALF	2.77961	ribF,ileS,lspA	Yes	Ap(5A), Ap(LSR1)	No
ilvC_2	ketol-acid reductoisomerase	-35.77	1.6245e-12	2458	1111	5.54923e-14	ALF	2.21242	ilvD,ilvC,rep	Yes	Ap(5A), Ap(LSR1)	No
ilvD	dihydroxy-acid dehydratase	-24.42	0.00021557	850	2561	0.000756927	FB	0.331902	ilvD,ilvC,rep	Yes	Ap(5A), Ap(LSR1)	No
ilvI_1	acetolactate synthase large subunit	-44.69	0.000219422	2159	9021	8.56591e-05	FB	0.23933	ilvI,ilvH	Yes	Ap(5A), Ap(LSR1)	Yes
ilvI_5	acetolactate synthase large subunit	-17.21	0.03256	891	11437	3.09236e-61	FB	0.077905	ilvI,ilvH	Yes	Ap(5A), Ap(LSR1)	No
lepA	GTP-binding protein LepA	-4.46	1	228	108	4.54232e-06	ALF	2.11111	lepA,lepB	Yes	Ap(5A), Ap(LSR1)	No
leuS	leucyl-tRNA synthetase	-4.18	0.18354	114	19	2.91667e-32	ALF	6	leuS,holA,nadD	Yes	Ap(5A), Ap(LSR1)	No
mtlD_2	mannitol-1-phosphate 5-dehydrogenase	-2.48	1	239	138	0.0027585	ALF	1.73188	mtlA,mtlD,mutL,miaA	Yes	Ap(5A), Ap(LSR1)	No
murC_2	UDP-N-acetylmuramate-alanine ligase	-3.15	1	2014	178	0	ALF	11.3146	rsmH,ftsL,ftsI,murE,murF,mraY,murD,ftsW,murG,murC,ddlB	Yes	Ap(5A), Ap(LSR1)	No
murD_2	UDP-N-acetylmuramoylalanine-D-glutamate ligase	-3.96	0.99988	195	80	9.35676e-06	ALF	2.4375	rsmH,ftsL,ftsI,murE,murF,mraY,murD,ftsW,murG,murC,ddlB	Yes	Ap(5A), Ap(LSR1)	No
mutL_1	DNA mismatch repair protein MutL	-4.75	1	340	192	1.12706e-05	ALF	1.77083	mtlA,mtlD,mutL,miaA	Yes	Ap(5A), Ap(LSR1)	No
nuoG_1	NADH dehydrogenase gamma subunit	-2.27	1	3418	610	7.4534e-138	ALF	5.60328	nuoG,nuoH,nuoI,nuoJ,nuoK,nuoL	Yes	Ap(5A), Ap(LSR1)	No
nuoN_2	NADH dehydrogenase I chain N	-3.59	1.6244e-12	723	360	7.4173e-09	ALF	2.00833	nuoM,nuoN	Yes	Ap(5A), Ap(LSR1)	No
ppiD	peptidyl-prolyl cis-trans isomerase D	-3.27	1.6245e-12	703	387	8.08089e-06	ALF	1.81654	ppiD	Yes	Ap(5A), Ap(LSR1)	No
recB	exodeoxyribonuclease V 135 kDa polypeptide	-19.09	1.6243e-12	574	280	1.03767e-10	ALF	2.05	recC,recB,recD	Yes	Ap(5A), Ap(LSR1)	No
rplT_1	50S ribosomal protein L20	-42.76	1.6245e-12	2121	713	6.2516e-32	ALF	2.97475	rpmI,rplT	Yes	Ap(5A), Ap(LSR1)	No
rplU	50S ribosomal protein L21	-3.66	1	251	76	2.54392e-16	ALF	3.30263	yrbA,murA,rplU,rpmA	Yes	Ap(5A), Ap(LSR1)	No
rpmB	50S ribosomal protein L28	-3.13	1	2031	4221	0.0644264	FB	0.481166	rpmB,rpmG	Yes	Ap(5A), Ap(LSR1)	No
rpoB	DNA-directed RNA polymerase beta chain	-3.11	0.99997	115	13	1.83596e-138	ALF	8.84615	rpoB,rpoC	Yes	Ap(5A), Ap(LSR1)	No
secB	protein-export protein SecB	-1.69	1.6244e-12	473	110	4.55395e-32	ALF	4.3	secB	Yes	Ap(5A), Ap(LSR1)	No
tdcF	predicted L-PSP (mRNA) endoribonuclease (YhaR)	-0.66	1	1171	2508	0.0367804	FB	0.466906	pyrB,pyrI,tdcF	Yes	Ap(5A), Ap(LSR1)	No
thrA	bifunctional aspartokinase I/homeserine dehydrogenase I	-7.89	0.99958	385	114	4.15654e-21	ALF	3.37719	thrA,thrB,thrC	Yes	Ap(5A), Ap(LSR1)	No
typA	GTP-binding protein BipA	-9.26	0.0063889	317	144	1.38389e-12	ALF	2.20139	typA	Yes	Ap(5A), Ap(LSR1)	No
valS_3	valyl-tRNA synthetase	-2.17	1	113	42	4.67581e-07	ALF	2.69048	valS, yceA	Yes	Ap(5A), Ap(LSR1)	No
yciC	predicted inner membrane protein (YciC)	-12.56	1.6245e-12	11261	6487	0.000677063	ALF	1.73593	yciC,yciB,yciA	Yes	Ap(5A), Ap(LSR1)	Yes
yfaE	2Fe-2S cluster-containing protein involved in diferric-tyrosyl radical cofactor maintenance (YfaE)	-5.49	1.6245e-12	1873	706	5.71178e-19	ALF	2.65297	yfaE	Yes	Ap(5A), Ap(LSR1)	No
yfgB	23S rRNA m2A2503 methyltransferase (YfgB)	-7.89	1.6245e-12	1025	241	1.50416e-60	ALF	4.25311	yfaE	Yes	Ap(5A), Ap(LSR1)	No
yhfC_2	YhfC MFS transporter	-5.49	1.6245e-12	2182	1114	6.45656e-13	ALF	1.95871	yhfC	Yes	Ap(5A), Ap(LSR1)	No
yjeA_1	lysyl-tRNA synthetase	-7.65	1.6244e-12	429	21	0	ALF	20.4286	yjeA	Yes	Ap(5A), Ap(LSR1)	No
ytfN	hypothetical protein	-24.94	1.6244e-12	2129	252	0	ALF	8.44841	ytfN	Yes	Ap(5A), Ap(LSR1)	No
znuC_3	high-affinity zinc uptake system membrane protein ZnuB	-14.46	1.6245e-12	1654	941	5.70076e-08	ALF	1.7577	znuC,znuB	Yes	Ap(5A), Ap(LSR1)	No
5SribosomalRNA	5S ribosoma lRNA	-22.97	1.6244e-12	4191	859	2.82827e-112	ALF	4.87893	5S_ribosomal_RNA	No	-	No
alaS_1	alanyl-tRNA synthetase	-3.63	1.6244e-12	2812	9407	4.28037e-07	FB	0.298926	alaS	No	-	No
alaS_2	alanyl-tRNA synthetase	-7.88	2.1594e-09	420	994	0.00104763	FB	0.422535	alaS	No	-	No
ansA_3	asparaginase I	-1.15	1	563	953	0.0481163	FB	0.590766	ansA	No	-	No
apaH	diadenosine tetraphosphatase	-5.35	0.52732	555	1189	0.103421	FB	0.466779	surA,rsmA,apaH	No	-	No
aroB	3-dehydroquinate synthase	-4.38	1	565	1264	0.0303858	FB	0.446994	aroK,aroB	No	-	No
aroC	chorismate synthase	-17.28	4.4658e-09	1176	5403	3.57202e-09	FB	0.217657	aroC	No	-	No
aroD	3-dehydroquinate dehydratase	-0.25	1	400	1002	7.76084e-06	FB	0.399202	aroB	No	-	No
dapD_2	2,3,4,5-tetrahydropyridine-2-carboxylate N-succinyltransferase	-9.74	1.6245e-12	3880	1890	1.87749e-16	ALF	2.05291	dapD	No	-	No
deaD_1	ATP-dependent RNA helicase DeaD	-0.01	1	476	744	0.11745	FB	0.639785	pnp,deaD	No	-	No
def	peptide deformylase	-19.84	1.6244e-12	1065	531	5.95565e-12	ALF	2.00565	def,fmt	No	-	No
flgA	flagella basal-body P-ring formation protein FlgA precursor	-1.8	0.045961	476	850	0.0221995	FB	0.56	flgA,flgN	No	-	No
fmt_1	flagellar biosynthetic protein FliR	-12.27	1.713e-12	865	545	1.32505e-06	ALF	1.58716	def,fmt	No	-	No
hflC_1	FtsH protease regulator HflC	-1.09	1	416	902	0.000969138	FB	0.461197	hflK,hflC,purA	No	-	No
hflC_2	FtsH protease regulator HflC	-3.99	2.3821e-12	471	1110	0.00162873	FB	0.424324	hflK,hflC,purA	No	-	No
kdtB	lipopolysaccharide core biosynthesis protein kDatB	-0.49	1	529	972	0.0275722	FB	0.544239	kdtB	No	-	No
lolC	lolC	-1.95	0.23658	1326	5590	3.23174e-19	FB	0.237209	lolC,lolD,lolE	No	-	No
minD	septum site-determining protein MinD	-16.24	1	1096	2584	0.0343536	FB	0.424149	minC,minD,minE	No	-	No
mtlD_1	mannitol-1-phosphate 5-dehydrogenase	-4.2	0.00057337	647	1265	0.120293	FB	0.511462	mtlA,mtlD,mutL,miaA	No	-	No
murC_1	UDP-N-acetylmuramate-alanine ligase	-1.06	1	500	2130	3.3667e-28	FB	0.234742	rsmH,ftsL,ftsI,murE,murF,mraY,murD,ftsW,murG,murC,ddlB	No	-	No
murD_1	UDP-N-acetylmuramoylalanine-D-glutamate ligase	-6.15	1.6244e-12	852	495	2.72876e-06	ALF	1.72121	rsmH,ftsL,ftsI,murE,murF,mraY,murD,ftsW,murG,murC,ddlB	No	-	No
murD_3	UDP-N-acetylmuramoylalanine-D-glutamate ligase	-19.8	1.6244e-12	1952	1240	1.63954e-05	ALF	1.57419	rsmH,ftsL,ftsI,murE,murF,mraY,murD,ftsW,murG,murC,ddlB	No	-	No
murG	UDP-N-acetylglucosamine-N-acetylmuramyl transferase	-0.05	1	406	804	0.00234305	FB	0.504975	rsmH,ftsL,ftsI,murE,murF,mraY,murD,ftsW,murG,murC,ddlB	No	-	Yes
mutL_3	DNA mismatch repair protein MutL	-0.13	1	247	608	1.38753e-06	FB	0.40625	mtlA,mtlD,mutL,miaA	No	-	No
nfuA	iron-sulfur cluster scaffold protein (YhgI)	-0.28	1	463	1026	0.00258292	FB	0.451267	nufA	No	-	No
ompA	outer membrane protein A precursor	-0.05	1	349	699	0.000547895	FB	0.499285	ompA	No	-	No
ompF_2	OmpF-like porin	-0.17	1	474	980	0.00225753	FB	0.483673	ompF	No	-	No
ompF_4	OmpF-like porin	-3.55	0.97087	519	1008	0.0359462	FB	0.514881	ompF	No	-	No
panC	pantoate-beta-alanine ligase	-0.38	1	246	698	6.46568e-09	FB	0.352436	panB,panC	No	-	No
pnp	polyribonucleotide nucleotidyltransferase	-4.08	0.41854	394	786	0.00497779	FB	0.501272	pnp,deaD	No	-	No
prsA	ribose-phosphate pyrophosphokinase	-9.05	3.5198e-05	9181	5328	0.000296678	ALF	1.72316	prsA	No	-	No
rho_2	transcription termination factor Rho	-7.57	1.6245e-12	1079	2099	0.117378	FB	0.514054	trxA,rho	No	-	No
ribB	3,4-dihydroxy-2-butanone 4-phosphate synthase	-28.61	0.99999	602	2295	2.90506e-05	FB	0.262309	ribB	No	-	No
rne	ribonuclease E	-5.79	0.20295	578	1343	0.0156493	FB	0.43038	rne	No	-	No
rnpB_1	ribonuclease P RNA component	-15.48	0.0019162	424	1194	0.00155158	FB	0.355109	rnpB	No	-	No
rnpB_2	ribonuclease P RNA component	-8.83	1.91e-12	1086	2641	0.0834566	FB	0.411208	rnpB	No	-	No
rplB	50S ribosomal protein L2	-17.62	1.6245e-12	290	1265	6.99376e-11	FB	0.229249	rpsJ,rplC,rplD,rplW,rplB,rpsS,rplV,rpsC,rplP,rpmC,rpsQ	No	-	No
rplI	50S ribosomal protein L9	-2.19	1	543	1191	0.0385733	FB	0.455919	rpsR,rplI,cysQ,dut	No	-	No
rpoA_1	DNA-directed RNA polymerase alpha subunit	-4.27	0.13773	430	887	0.00544707	FB	0.48478	rpsM,rpsK,rpsD,rpoA,rplQ	No	-	No
rpsK_2	30S ribosomal protein S11	-0.27	1	336	988	9.07845e-12	FB	0.340081	rpsM,rpsK,rpsD,rpoA,rplQ	No	-	No
rpsN	30S ribosomal protein S14	-5.82	1	306	782	0.000224328	FB	0.391304	rplN,rplX,rplE,rpsN,rpsH,rplF,rplR,rpsE,rpmD,rplO,secY,rpmJ	No	-	No
secY	preprotein translocase SecY	-1.76	1	920	473	4.56492e-07	ALF	1.94503	rplN,rplX,rplE,rpsN,rpsH,rplF,rplR,rpsE,rpmD,rplO,secY,rpmJ	No	-	No
serC_1	phosphoserine aminotransferase	-2.76	0.7648	425	995	0.00051666	FB	0.427136	serS,serC	No	-	No
thrB_2	homoserine kinase	-3.07	0.9973	476	1178	0.000130624	FB	0.404075	thrA,thrB,thrC	No	-	No
thrB_3	homoserine kinase	-17.06	3.1138e-08	1561	4500	0.000301935	FB	0.346889	thrA,thrB,thrC	No	-	No
trpS_1	tryptophanyl-tRNA synthetase	-12.32	1.6244e-12	1697	704	4.17199e-15	ALF	2.41051	rpe,trpS	No	-	No
trpS_4	tryptophanyl-tRNA synthetase	-6.19	1	384	996	0.0119491	FB	0.385542	rpe,trpS	No	-	No
valS_1	valyl-tRNA synthetase	-1.93	0.98487	374	847	0.00208033	FB	0.441558	valS, yceA	No	-	No
valS_4	valyl-tRNA synthetase	-10.75	1.6244e-12	710	113	1.21157e-135	ALF	6.28319	valS, yceA	No	-	No
yba2	hypothetical protein	-13.63	1.6244e-12	427	1483	2.60141e-07	FB	0.28793	yba2	No	-	No
ybhE	6-phosphogluconolactonase (YbhE)	-0.25	1	302	679	7.97493e-05	FB	0.444772	ybhE	No	-	No
yceA	hypothetical protein	-0.55	1	342	1358	3.44285e-26	FB	0.251841	valS, yceA	No	-	No
yfhC_1	hypothetical protein YfhC	-12.8	1.6245e-12	197	756	3.59147e-14	FB	0.260582	yfgb,ispG,hisS	No	-	No
yfhC_3	hypothetical protein YfhC	-6.7	1	518	1215	0.010517	FB	0.426337	smpB,yfhC	No	-	No
yggH	hypothetical protein	-0.27	1	312	952	1.38389e-12	FB	0.327731	smpB,yfhC	No	-	No
znuB_1	high-affinity zinc uptake system membrane protein ZnuB	-14.46	1.6245e-12	2087	1302	1.67864e-07	ALF	1.60292	znuC,znuB	No	-	No
Supplemental Table 2C:
Differentially expressed antisense sRNAs identified in the ALF-BAC vs. ALF-EMB comparsion
as-sRNA	Description	Free energy of thermodynamic ensemble (-∆G)	P value	RPKM BAC	RPKM EMB	q Value BAC vs EMB	Life-stage in which sRNAs were found to be upregulated	Fold difference in RPKM expression (BAC/EMB)	operon	Identified in Hansen and Degnan (2014)	Buchnera lineages that have the sRNA also expressed ( Hansen and Degnan 2014)	Differentialy expressed in Thairu et al. (2018)
alaS_2	alanyl-tRNA synthetase	-7.88	7.924e-07	1248	2812	0.00453807	EMB	2.25321	alaS	No	-	No
ansA_1	asparaginase I	-2.82	1.6246e-12	465	846	0.00563489	EMB	0.549645	ansA	Yes	Ap(5A), Ap(LSR1)	No
dut_1	deoxyuridine 5'-triphosphate nucleotidohydrolase	-5.25	0.98863	533	992	0.00465232	EMB	0.537298	rsmH,ftsL,ftsI,murE,murF,mraY,murD,ftsW,murG,murC,ddlB	No	-	No
dut_2	deoxyuridine 5'-triphosphate nucleotidohydrolase	-48.29	0.99802	7223	15191	0.0433133	EMB	0.475479	rpsR,rplI,cysQ,dut	Yes	Ap(5A), Ap(LSR1)	No
ftsL	cell division protein	-3.24	1	322	560	0.00563489	EMB	0.575	rsmH,ftsL,ftsI,murE,murF,mraY,murD,ftsW,murG,murC,ddlB	Yes	Ap(5A), Ap(LSR1), Ak, Ua, Sg	Yes
ftsY	cell division protein FtsY	-6.27	0.88512	1986	3016	0.0317609	EMB	0.658488	ftsY	Yes	Ap(5A), Ap(LSR1), Ak, Ua, Sg	No
hupA	DNA-binding protein hu-alpha	-3.54	0.339	104	170	0.00453807	EMB	0.611765	hupA	Yes	Ap(5A), Ap(LSR1)	No
ilvI_1	acetolactate synthase large subunit	-44.69	0.000219422	1264	2290	0.0137489	EMB	0.551965	ilvI,ilvH	Yes	Ap(5A), Ap(LSR1)	No
ilvI_5	acetolactate synthase large subunit	-17.21	0.03256	562	2792	1.027e-43	EMB	0.201289	ilvI,ilvH	Yes	Ap(5A), Ap(LSR1)	No
leuS	leucyl-tRNA synthetase	-7.26	1.6244e-12	418	634	0.0257708	EMB	0.659306	leuS,holA,nadD	Yes	Ap(5A), Ap(LSR1)	No
lolC	LolCDE ABC lipoprotein transporter (YcfU)	-1.95	0.58717	738	1326	0.00459809	EMB	0.556561	lolC,lolD,lolE	No	-	No
minE	cell division topological specificity factor MinE	-1.08	0.99252	472	895	0.00341207	EMB	0.527374	minC,minD,minE	No	-	No
murD_2	UDP-N-acetylmuramoylalanine-D-glutamate ligase	-3.96	0.99999	124	195	0.0317609	EMB	0.635897	rsmH,ftsL,ftsI,murE,murF,mraY,murD,ftsW,murG,murC,ddlB	Yes	Ap(5A), Ap(LSR1)	No
pgk	phosphoglycerate kinase	-5.16	1	70	114	0.0317609	EMB	0.614035	pgk,fba	Yes	Ap(5A), Ap(LSR1)	No
pyrB	aspartate carbamoyltransferase catalytic subunit	-4.25	0.20213	330	556	0.0304552	EMB	0.593525	pyrB,pyrI,tdcF	Yes	Ap(5A), Ap(LSR1)	No
rbfA	ribosome-binding factor A	-2.23	1	186	323	0.016082	EMB	0.575851	nusA,infB,rbfA,truB	Yes	Ap(5A), Ap(LSR1)	No
rpmB_1	50S ribosomal protein L28	-15.48	0.0023169	1032	2031	0.049643	EMB	0.508124	rpmB,rpmG	No	-	No
rpoA_1	DNA-directed RNA polymerase subunit alpha	-3.76	0.81216	238	429	0.0317609	EMB	0.554779	rpsM,rpsK,rpsD,rpoA,rplQ	No	-	No
rpsT	30S ribosomal protein S20	-1.27	1	797	1619	0.018809	EMB	0.492279	rpsT	Yes	Ap(5A), Ap(LSR1), Ua, Sg	No
truB_1	tRNA pseudouridine 55 synthase	-10.08	3.1271e-09	1002	2050	0.018809	EMB	0.48878	nusA,infB,rbfA,truB	Yes	Ap(5A), Ap(LSR1)	Yes
yjeA_3	lysyl-tRNA synthetase	-0.25	0.663046	322	561	0.0163501	EMB	0.573975	yjeA	No	-	No
yjeA_4	lysyl-tRNA synthetase	-4.71	0.0527715	413	716	0.0448411	EMB	0.576816	yjeA	No	-	No
Supplemental Table 2D:
Differentially expressed antisenses RNAs identified in the FB-BAC vs.FB-EMB comparison
as-sRNA	Description	Free energy of thermodynamic ensemble (-∆G)	P value	RPKM BAC	RPKM EMB	q Value BAC vs EMB	Life-stage in which sRNAs were found to be upregulated	Fold difference in RPKM expression (BAC/EMB)	operon	Differentially expressed protein detected by Hansen & Degnan (2014)	Tissue that protein is up-regulated (Hansen & Degnan,2014)	Identified in Hansen and Degnan (2014)	Buchnera lineages that have the sRNA also expressed ( Hansen and Degnan 2014)	Differentially expressed in Thairu et al. (2018)
5SribosomalRNA	5S ribosomal RNA	-21.72	1.6245e-12	203	905	4.60365e-111	EMB	0.224309	5S ribosomal RNA	-	-	No	-	No
acpS	holo-[acyl-carrierprotein] synthase	-19.28	1.6245e-12	2148	4159	4.85972e-09	EMB	0.51647	acpS	-	-	Yes	Ap(5A), Ap(LSR1), Sg	Yes
ahpC	alkyl hydroperoxide reductase	-4.57	0.99826	1365	2427	1.2281e-07	EMB	0.562423	ahpC	-	-	No	-	No
alaS_1	alanyl-tRNAsynthetase	-3.63	4.9233e-12	489	994	3.85845e-16	EMB	0.491952	alaS	AlaS	EMB	No	-	No
alaS_2	alanyl-tRNAsynthetase	-7.88	8.1358e-07	2413	5183	1.30606e-13	EMB	0.46556	alaS	AlaS	EMB	No	-	No
alaS_3	alanyl-tRNAsynthetase	-4.55	2.905e-11	3660	9407	1.417e-20	EMB	0.389072	alaS	AlaS	EMB	Yes	Ap(5A), Ap(LSR1)	No
ansA_1	asparaginase I	-2.82	1.625e-12	577	1650	7.39928e-41	EMB	0.349697	ansA	-	-	Yes	Ap(5A), Ap(LSR1)	No
apaH	diadenosine tetraphosphatase	-5.35	0.86213	759	1189	8.01252e-07	EMB	0.638352	surA,rsmA,apaH	-	-	No	-	No
argF	ornithine carbamoyltransferase subunit I	-1.71	1	51	80	7.06796e-13	EMB	0.6375	argF	-	-	Yes	Ap(5A), Ap(LSR1)	No
argS	alanyl-tRNA synthetase	-19.69	1.6245e-12	1606	3067	1.34645e-07	EMB	0.523639	argS	-	-	No	-	No
aroA_1	3-phosphoshikimate1-carboxyvinyltransferase	-5.84	1.1583e-08	1825	3281	1.56413e-08	EMB	0.556233	aroA,cmk	-	-	Yes	Ap(5A), Ap(LSR1)	No
aroA_2	3-phosphoshikimate1-carboxyvinyltransferase	-3.14	1	473	928	4.34742e-13	EMB	0.509698	aroA,cmk	-	-	No	-	No
aroA_3	3-phosphoshikimate1-carboxyvinyltransferase	-0.74	0.99987	538	903	4.93385e-12	EMB	0.595792	aroA,cmk	-	-	No	-	No
aroA_4	3-phosphoshikimate1-carboxyvinyltransferase	-0.27	1	500	856	3.12465e-10	EMB	0.584112	aroA,cmk	-	-	No	-	No
aroB	3-dehydroquinate synthase	-4.38	1	560	1264	2.43686e-22	EMB	0.443038	aroK,aroB	-	-	No	-	No
aroC	chorismate synthase	-17.28	1.7182e-12	2670	5403	1.60163e-09	EMB	0.49417	aroC	-	-	No	-	No
aroD	3-dehydroquinate dehydratase	-0.25	1	412	1002	1.73025e-33	EMB	0.411178	aroD	-	-	No	-	No
aspS	aspartyl-tRNAsynthetase	-11.43	1.6245e-12	515	1112	9.73435e-11	EMB	0.463129	aspS	AspS	EMB	Yes	Ap(5A), Ap(LSR1)	No
bioA	adenosyl methionine-8-amino-7-oxononanoateamino transferase	-3.12	1	1448	2358	8.32887e-05	EMB	0.61408	bioA	-	-	Yes	Ap(5A), Ap(LSR1), Ak, Ua, Sg	No
carB_1	carbamoyl-phosphate synthase large chain	-11.16	1.6243e-12	5378	8320	0.00323061	EMB	0.646394	carA,carB	CarB	EMB	Yes	Ap(5A), Ap(LSR1), Sg	Yes
clpX	ATP-dependent protease ATP-binding subunit ClpX	-2.41	1	242	415	4.03459e-11	EMB	0.583133	clpP,clpX	-	-	Yes	Ap(5A), Ap(LSR1)	No
cspE	cold shock proteinE	-21.59	8.578e-07	6790	11126	0.0176801	EMB	0.610282	cspE	-	-	Yes	Ap(5A), Ap(LSR1), Ua,	Yes
cyoE	protoheme IX farnesyltransferase	-0.18	1	756	1551	1.17239e-17	EMB	0.487427	cyoA,cyoB,cyoC,cyoD,cyoE	-	-	No	-	No
cysK	cysteine synthase A	-1.35	1	2034	3638	5.92618e-08	EMB	0.559098	cysK,ptsH,ptsI,crr	-	-	No	-	Yes
cysQ_1	CysQ protein	-6.87	0.99983	536	1007	9.19553e-12	EMB	0.532274	rpsR,rplI,cysQ,dut	RpsR	EMB	Yes	Ap(5A), Ap(LSR1)	No
cysQ_3	CysQ protein	-5.61	0.0015007	241	470	1.17768e-16	EMB	0.512766	rpsR,rplI,cysQ,dut	RpsR	EMB	No	-	No
dapD_1	2,3,4,5-tetrahydropyridine-2-carboxylateN-succinyl transferase	-12.44	0.99989	678	1959	1.56595e-20	EMB	0.346095	dapD	-	-	Yes	Ap(5A), Ap(LSR1)	No
dapD_2	2,3,4,5-tetrahydropyridine-2-carboxylateN-succinyl transferase	-9.74	1.6245e-12	1235	489	3.62718e-20	BAC	2.52556	dapD	-	-	No	-	No
deaD_1	ATP-dependent RNA helicase DeaD	-0.01	1	370	744	3.75829e-22	EMB	0.497312	pnp,deaD	-	-	No	-	No
deaD_2	ATP-dependent RNA helicase DeaD	-40.46	1.6245e-12	3483	6461	0.0130735	EMB	0.539081	pnp,deaD	-	-	Yes	Ap(5A), Ap(LSR1), Ak, Ua, Sg	Yes
deoD_2	purine nucleoside phosphorylase	-16.78	0.99501	723	1311	1.2347e-07	EMB	0.551487	prfC,deoB,deoD	DeoB	EMB	No	-	No
dnaG_2	DNA primase	-0.96	1	571	1032	6.39969e-11	EMB	0.553295	dnaG	-	-	Yes	Ap(5A), Ap(LSR1)	No
dnaJ	DnaJ protein	-3.92	0.0004551	5323	13287	6.25747e-20	EMB	0.400617	dnaJ	-	-	Yes	Ap(5A), Ap(LSR1), Ak, Ua, Sg	No
dnaQ	DNA polymerase III epsilon chain	-16.93	3.7051e-10	1906	2954	0.000157909	EMB	0.645227	dnaQ	-	-	Yes	Ap(5A), Ap(LSR1), Ak, Ua,	Yes
dut_1	deoxyuridine 5'-triphosphate nucleotidohydrolase	-5.25	1.6245e-12	5955	19358	1.37889e-30	EMB	0.307625	rpsR,rplI,cysQ,dut	RpsR	EMB	No	-	No
dut_2	deoxyuridine 5'-triphosphate nucleotidohydrolase	-48.99	0.4868	1028	1720	8.28133e-05	EMB	0.597674	rpsR,rplI,cysQ,dut	-	-	Yes	Ap(5A), Ap(LSR1)	No
engB	ribosome biogenesis GTP-binding protein YsxC	-0.52	0.5296	256	144	0.0171929	BAC	1.77778	engB	-	-	Yes	Ap(5A), Ap(LSR1)	No
ffs	4.5S RNA	-49.07	1.6244e-12	4904	11426	0.0205375	EMB	0.429197	ffs	-	-	No	-	Yes
flgA	flagella basal-body P-ring formation protein FlgA precursor	-1.8	0.00066097	312	850	2.47784e-49	EMB	0.367059	flgA,flgN	-	-	No	-	No
flgI	flagellar basal body P-ring protein	-5.58	1.6245e-12	1102	2434	2.84247e-21	EMB	0.452753	flgI,flgJ	-	-	Yes	Ap(5A), Ap(LSR1)	No
fliI	flagellum-specific ATP synthase	-1.42	1	121	216	3.8526e-20	EMB	0.560185	fliF,fliG,fliH,fliI,fliJ,yba1,fliK	FliH	EMB	Yes	Ap(5A), Ap(LSR1), Ak, Sg	No
fmt_2	flagellar biosynthetic protein FliR	-2.05	1	480	1357	2.6789e-39	EMB	0.353721	def,fmt	Def	BAC	No	-	No
fpr	ferredoxin-NAD Preductase	-49.55	0.38865	796	1475	9.64826e-09	EMB	0.539661	fpr	-	-	Yes	Ap(5A), Ap(LSR1), Ak, Ua, Sg	No
ftsL_1	cell division protein	-3.24	1	673	1374	1.90512e-16	EMB	0.489811	rsmH,ftsL,ftsI,murE,murF,mraY,murD,ftsW,murG,murC,ddlB	MurG	EMB	Yes	Ap(5A), Ap(LSR1), Ak, Ua, Sg	Yes
ftsL_2	cell division protein	-2.91	1	322	575	4.15557e-10	EMB	0.56	rsmH,ftsL,ftsI,murE,murF,mraY,murD,ftsW,murG,murC,ddlB	MurG	EMB	No	-	No
ftsY	cell division protein FtsY	-6.27	0.77157	3312	6391	6.91877e-07	EMB	0.518229	ftsY	-	-	Yes	Ap(5A), Ap(LSR1), Ak, Ua, Sg	No
gloB	probable hydroxyacyl glutathione hydrolase	-1.05	1	2529	3941	0.00156543	EMB	0.641715	rnhA,gloB	-	-	No	-	No
greA	transcription elongation factor GreA	-2.95	1.6245e-12	651	1146	6.67712e-11	EMB	0.568063	greA	GreA	EMB	No	-	No
hflC_1	FtsH protease regulator HflC	-1.09	1	412	902	4.38575e-26	EMB	0.456763	hflK,hflC,purA	-	-	No	-	No
hflC_2	FtsH protease regulator HflC	-3.99	4.0519e-11	654	1110	7.41977e-10	EMB	0.589189	hflK,hflC,purA	-	-	No	-	No
hupA	DNA-binding protein hu-alpha	-3.54	0.87356	136	329	2.84124e-36	EMB	0.413374	hupA	-	-	Yes	Ap(5A), Ap(LSR1)	No
ilvC_1	ketol-acid reductoisomerase	-2.94	1	1498	3255	5.87438e-14	EMB	0.460215	ilvD,ilvC,rep	-	-	No	-	No
ilvD	dihydroxy-acid dehydratase	-26.56	0.012326	1468	2561	8.93404e-07	EMB	0.573214	ilvD,ilvC,rep	-	-	Yes	Ap(5A), Ap(LSR1), Ua, Sg	Yes
ilvI_1	acetol actatesynthase large subunit	-44.69	0.000219422	23269	52229	0.00604563	EMB	0.445519	ilvI,ilvH	IlvH	BAC	Yes	Ap(5A), Ap(LSR1)	No
ilvI_3	acetol actatesynthase large subunit	-74.07	1.04651	3775	6143	0.000341638	EMB	0.614521	ilvI,ilvH	IlvH	BAC	Yes	Ap(5A), Ap(LSR1), Sg	No
ilvI_5	acetolactate synthase large subunit	-17.21	0.03256	3651	9021	0.00103848	EMB	0.404722	ilvI,ilvH	IlvH	BAC	Yes	Ap(5A), Ap(LSR1)	No
ilvI_6	acetol actatesynthase large subunit	-6.54	0.184159	5143	11437	0.0385703	EMB	0.449681	ilvI,ilvH	IlvH	BAC	No	-	No
kdtB	lipopolysaccharide core biosynthesis protein kDatB	-0.49	1	497	972	2.30456e-17	EMB	0.511317	kdtB	-	-	No	-	No
lepA	GTP-binding protein LepA	-17.44	1.6245e-12	871	530	0.0122278	BAC	1.6434	lepA,lepB	LepA	EMB	Yes	Ap(5A), Ap(LSR1)	No
lolC	Lol CDEABC lipo protein transporter(YcfU)	-1.95	0.49335	1394	5590	6.57499e-116	EMB	0.249374	lolC,lolD,lolE	-	-	No	-	No
map	methionine aminopeptidase	-3.44	0.74538	707	1457	3.11405e-15	EMB	0.485244	map	-	-	No	-	No
mesJ	cell cycle protein MesJ	-0.65	1	179	498	5.00997e-51	EMB	0.359438	trn09, mesJ	-	-	Yes	Ap(5A), Ap(LSR1)	No
minD	septumsite-determining protein MinD	-16.24	0.99844	1303	2584	6.69372e-09	EMB	0.504257	minC,minD,minE	MinD	EMB	No	-	No
minE	cell division topological specificity factor MinE	-1.08	0.98588	424	1127	1.01332e-40	EMB	0.37622	minC,minD,minE	-	-	No	-	No
mtlA_1	PTS system mannitol-specific II ABC component	-1.78	1	59	98	2.74568e-09	EMB	0.602041	mtlA,mtlD,mutL,miaA	-	-	Yes	Ap(5A), Ap(LSR1)	No
mtlA_2	PTS system mannitol-specific II ABC component	-23.52	0.0441415	1179	2991	8.46621e-18	EMB	0.394183	mtlA,mtlD,mutL,miaA	MtlA	EMB	No	-	No
mtlD_1	mannitol-1-phosphate5-dehydrogenase	-23.86	0.0001301	1072	2176	5.53291e-10	EMB	0.492647	mtlA,mtlD,mutL,miaA	MtlA	EMB	No	-	No
mtlD_3	mannitol-1-phosphate5-dehydrogenase	-4.2	9.7696e-12	788	1265	1.4551e-08	EMB	0.622925	mtlA,mtlD,mutL,miaA	-	-	No	-	No
murC_1	UDP-N-acetylmuramate-alanine ligase	-1.06	1	563	2130	1.82769e-104	EMB	0.264319	rsmH,ftsL,ftsI,murE,murF,mraY,murD,ftsW,murG,murC,ddlB	MurG	EMB	No	-	No
murD_1	UDP-N-acetyl muramoyl alanine-D-glutamate ligase	-4.51	0.0058563	428	927	6.5244e-20	EMB	0.461704	rsmH,ftsL,ftsI,murE,murF,mraY,murD,ftsW,murG,murC,ddlB	MurG	EMB	No	-	No
murD_2	UDP-N-acetyl muramoyl alanine-D-glutamate ligase	-3.96	0.97653	37	80	2.60061e-28	EMB	0.4625	rsmH,ftsL,ftsI,murE,murF,mraY,murD,ftsW,murG,murC,ddlB	MurG	EMB	Yes	Ap(5A), Ap(LSR1)	No
murD_3	UDP-N-acetyl muramoyl alanine-D-glutamate ligase	-13.44	1.6245e-12	935	1606	1.06731e-06	EMB	0.582192	rsmH,ftsL,ftsI,murE,murF,mraY,murD,ftsW,murG,murC,ddlB	MurG	EMB	No	-	No
murG	UDP-N-acetylglucosamine-N-acetylmuramyl transferase	-0.05	1	331	804	1.2324e-32	EMB	0.411692	rsmH,ftsL,ftsI,murE,murF,mraY,murD,ftsW,murG,murC,ddlB	MurG	EMB	No	-	Yes
mutL_2	UDP-N-acetylglucosamine-N-acetylmuramyl transferase	-0.45	1	509	933	8.24269e-12	EMB	0.545552	mtlA,mtlD,mutL,miaA	-	-	No	-	No
mutL_3	UDP-N-acetylglucosamine-N-acetylmuramyl transferase	-0.13	1	154	608	1.38948e-190	EMB	0.253289	mtlA,mtlD,mutL,miaA	-	-	No	-	No
mviN	virulence factor MviN-like protein	-0.45	1	474	920	8.71857e-16	EMB	0.515217	mviN	-	-	No	-	No
nfuA	iron-sulfur cluster scaffold protein (YhgI)	-0.28	1	456	1026	1.73395e-23	EMB	0.444444	nfuA	-	-	No	-	No
nlpD	lipoprotein NlpD precursor	-5.05	8.1336e-05	468	820	1.36749e-10	EMB	0.570732	nlpD	-	-	No	-	No
nuoM	NADH dehydrogenaseI chainM	-2.14	0.13858	7137	11490	6.51573e-06	EMB	0.621149	nuoM,nuoN	-	-	Yes	Ap(5A), Ap(LSR1)	No
nuoN_2	NADH dehydrogenase I chain N	-3.59	1.6245e-12	702	360	2.92473e-06	BAC	1.95	nuoM,nuoN	-	-	Yes	Ap(5A), Ap(LSR1)	No
ompA	outer membrane protein A precursor	-0.05	1	330	699	1.35529e-27	EMB	0.472103	ompA	-	-	No	-	No
ompF_1	OmpF-like porin	-8.51	1.7199e-12	493	1008	5.73954e-16	EMB	0.489087	ompF	-	-	No	-	No
ompF_2	OmpF-like porin	-0.17	1	489	980	2.46846e-20	EMB	0.49898	ompF	-	-	No	-	No
ompF_3	OmpF-like porin	-0.5	0.017002	416	731	1.30911e-13	EMB	0.569083	ompF	-	-	No	-	No
ompF_4	OmpF-like porin	-3.55	1	862	1399	5.31572e-05	EMB	0.616154	ompF	-	-	No	-	No
ompF_5	OmpF-like porin	-21.3	1	692	1224	1.74055e-06	EMB	0.565359	ompF	-	-	No	-	No
panC	pantoate-beta-alanine ligase	-0.38	1	307	698	2.37407e-28	EMB	0.439828	panB,panC	-	-	No	-	No
pnp	polyribonucleotide nucleotidyltransferase	-4.08	0.1592	302	786	6.39087e-38	EMB	0.384224	pnp,deaD	-	-	No	-	No
prfA	peptide chain release factor 1	-4.06	0.99802	49	84	1.04556e-12	EMB	0.583333	prfA,prmC	-	-	Yes	Ap(5A), Ap(LSR1)	No
prfC	peptide chain release factor 3	-2.99	0.077697	2731	4967	1.29605e-06	EMB	0.549829	prfC,deoB,deoD	-	-	No	-	No
prsA	ribose-phosphate pyrophosphokinase	-9.03	1.6246e-12	3624	5858	4.34505e-05	EMB	0.618641	prsA	-	-	No	-	No
pta	phosphateacetyl transferase	-7.88	1.6244e-12	5536	9411	2.27259e-06	EMB	0.588248	ackA,pta	-	-	Yes	Ap(5A), Ap(LSR1), Ak, Ua, Sg	No
purA	adenylosuccinate synthetase	-11.79	1.6244e-12	2969	4756	3.18677e-05	EMB	0.624264	hflK,hflC,purA	-	-	No	-	No
pyrC_1	dihydroorotase	-15.55	1	570	916	0.000887862	EMB	0.622271	pyrC	-	-	Yes	Ap(5A), Ap(LSR1), Ak	No
pyrC_2	dihydroorotase	-2.63	1	1190	2261	6.18585e-08	EMB	0.526316	pyrC	-	-	Yes	Ap(5A), Ap(LSR1)	No
pyrC_3	dihydroorotase	-8.05	1	2520	5624	1.06695e-10	EMB	0.44808	pyrC	-	-	Yes	Ap(5A), Ap(LSR1)	Yes
pyrD	dihydroorotate dehydrogenase 2	-5.55	0.098284	64	124	4.67015e-22	EMB	0.516129	pyrD	-	-	Yes	Ap(5A), Ap(LSR1)	No
rbfA	ribosome-binding factor A	-2.23	1	333	533	1.31311e-08	EMB	0.624765	nusA,infB,rbfA,truB	-	-	Yes	Ap(5A), Ap(LSR1)	No
recB	exodeoxyribonuclease V 135 kDa polypeptide	-19.09	1.6244e-12	165	280	2.8058e-08	EMB	0.589286	recC,recB,recD	-	-	Yes	Ap(5A), Ap(LSR1), Sg	No
recC	exodeoxy ribonuclease V125k Dapoly peptide	-2.65	1	6712	11953	2.9443e-05	EMB	0.561533	recC,recB,recD	-	-	Yes	Ap(5A), Ap(LSR1), Ak, Sg	Yes
recD_2	exodeoxyribonuclease V 67 kDa polypeptide	-7.43	1	131	212	8.18037e-09	EMB	0.617925	recC,recB,recD	-	-	Yes	Ap(5A), Ap(LSR1), Sg	No
rep_1	ATP-dependent DNA helicase Rep	-37.33	0.85494	276	520	7.37099e-08	EMB	0.530769	ilvD,ilvC,rep	-	-	Yes	Ap(5A), Ap(LSR1), Ak, Ua, Sg	No
rep_2	ATP-dependent DNA helicase Rep	-1.8	1	329	720	5.75734e-33	EMB	0.456944	ilvD,ilvC,rep	-	-	No	-	No
rep_3	ATP-dependent DNA helicase Rep	-0.22	1	605	1216	2.61443e-17	EMB	0.497533	ilvD,ilvC,rep	-	-	No	-	No
rho_1	transcription termination factor Rho	-7.57	1.6245e-12	347	651	1.30764e-18	EMB	0.533026	trxA,rho	Rho	EMB	No	-	No
rho_2	transcription termination factor Rho	-4.06	0.0030043	817	2099	7.37666e-32	EMB	0.389233	trxA,rho	Rho	EMB	No	-	No
ribB	3,4-dihydroxy-2-butanone4-phosphatesynthase	-28.61	1	1214	2295	7.06467e-08	EMB	0.528976	ribB	-	-	No	-	No
ribF	FMN adenylyl transferase	-14.87	0.99658	1460	3043	3.81536e-12	EMB	0.47979	ribF,ileS,lspA	-	-	Yes	Ap(5A), Ap(LSR1), Ak, Ua	No
rluC_1	ribosomal large subunit pseudouridine synthase C	-7.89	1	785	1359	2.90925e-06	EMB	0.577631	rluC	-	-	Yes	Ap(5A), Ap(LSR1), Ua, Sg	No
rluC_2	ribosomal large subunit pseudouridine synthase C	-15.62	1.6244e-12	943	2045	3.69858e-13	EMB	0.461125	rluC	-	-	Yes	Ap(5A), Ap(LSR1)	No
rluD	ribosomal large subunit pseudouridine synthase D	-15.32	1	929	497	3.42797e-09	BAC	1.86922	rluD	-	-	No	-	No
rne	ribonuclease E	-5.79	0.20462	808	1343	1.46955e-08	EMB	0.601638	rne	-	-	No	-	No
rnpB_1	ribonuclease P RNA component	-15.48	0.0023169	1071	2641	1.50273e-17	EMB	0.405528	rnpB	-	-	No	-	No
rnpB_2	ribonuclease P RNA component	-8.83	2.8186e-12	429	1194	1.56053e-33	EMB	0.359296	rnpB	-	-	No	-	No
rnt_1	ribonucleaseT	-9.56	0.99992	1941	3847	2.62532e-10	EMB	0.504549	rnt	-	-	No	-	Yes
rpiA	ribose-5-phosphateisomeraseA	-5.14	0.99905	1187	1893	4.70528e-05	EMB	0.627047	rpiA	-	-	Yes	Ap(5A), Ap(LSR1)	No
rplB	50S ribosomal protein L2	-17.62	1.6245e-12	708	1265	0.000142987	EMB	0.559684	rpsJ,rplC,rplD,rplW,rplB,rpsS,rplV,rpsC,rplP,rpmC,rpsQ	RpsJ	EMB	No	-	No
rplI	50S ribosomal protein L9	-2.19	1	755	1191	1.99098e-07	EMB	0.633921	rpsR,rplI,cysQ,dut	-	-	No	-	No
rplT_1	50S ribosomal protein L20	-42.76	1.6244e-12	1298	713	1.18263e-06	BAC	1.82048	rpmI,rplT	-	-	Yes	Ap(5A), Ap(LSR1), Ak	No
rpmB_1	50S ribosomal protein L28	-15.48	0.0023169	1633	4221	6.96801e-20	EMB	0.386875	rpmB,rpmG	RpmG	EMB	No	-	No
rpmE	50S ribosomal protein L31	-21.81	7.8333e-11	4205	2037	2.65745e-09	BAC	2.06431	rpmE	-	-	No	-	No
rpmG	50S ribosomal protein L33	-4.64	1	859	1600	2.15973e-06	EMB	0.536875	rpmB,rpmG	RpmG	EMB	Yes	Ap(5A), Ap(LSR1), Ak, Ua, Sg	No
rpoA_1	DNA-directed RNA polymerase subunit alpha	-3.76	0.97095	568	887	6.2738e-08	EMB	0.640361	rpsM,rpsK,rpsD,rpoA,rplQ	-	-	No	-	No
rpoA_2	DNA-directed RNA polymerase subunit alpha	-9	1	768	1527	3.2516e-08	EMB	0.502947	rpsM,rpsK,rpsD,rpoA,rplQ	RpsK	EMB	No	-	No
rpoC	DNA-directed RNA polymerase subunit beta'	-3.81	0.98377	3856	6930	2.14336e-06	EMB	0.556421	rpoB,rpoC	RpoC	EMB	Yes	Ap(5A), Ap(LSR1), Ak, Ua	Yes
rpsA	30S ribosomal protein S1	-1.78	1	475	978	9.82032e-17	EMB	0.485685	rpsA	-	-	No	-	No
rpsD	30S ribosomal protein S4	-0.44	1	390	942	1.55475e-27	EMB	0.414013	rpsM,rpsK,rpsD,rpoA,rplQ	-	-	No	-	No
rpsI	30S ribosomal protein S9	-3.55	1	784	1503	2.77165e-14	EMB	0.521623	rplM,rpsI	-	-	Yes	Ap(5A), Ap(LSR1)	No
rpsK_1	30S ribosomal protein S11	-11.88	3.3188e-07	1287	2115	2.8545e-05	EMB	0.608511	rpsM,rpsK,rpsD,rpoA,rplQ	RpsK	EMB	No	-	No
rpsK_2	30S ribosomal protein S11	-0.27	1	388	988	1.12073e-38	EMB	0.392713	rpsM,rpsK,rpsD,rpoA,rplQ	-	-	No	-	No
rpsL	30S ribosomal protein S12	-5.96	0.89662	949	2200	8.03141e-21	EMB	0.431364	rpsJ,rplC,rplD,rplW,rplB,rpsS,rplV,rpsC,rplP,rpmC,rpsQ	RpsJ	EMB	No	-	No
rpsN	30S ribosomal protein S14	-5.82	1	385	782	1.02826e-14	EMB	0.492327	rplN,rplX,rplE,rpsN,rpsH,rplF,rplR,rpsE,rpmD,rplO,secY,rpmJ	RplR,RplX,RpmD	EMB	No	-	No
rpsT	30S ribosomal protein S20	-1.27	0.99784	1189	3130	5.79499e-33	EMB	0.379872	rpsT	-	-	Yes	Ap(5A), Ap(LSR1), Ua, Sg	No
rsmE	16S ribosomal RNA methyltransferase RsmE	-7.07	3.2531e-10	593	1041	6.84918e-11	EMB	0.569645	endA,rsmE	-	-	Yes	Ap(5A), Ap(LSR1)	No
sbcB	frameshift verified; exonuclease I, 3' --> 5'sspecific; deoxyribophosphodiesterase	-6.64	1.0806e-07	808	1556	5.00554e-14	EMB	0.51928	sbcB	-	-	Yes	Ap(5A), Ap(LSR1)	No
secA	translocase	-3.59	1	447	826	1.26341e-09	EMB	0.541162	secA,mutT	-	-	Yes	Ap(5A), Ap(LSR1), Ak	No
secB	protein-export protein SecB	-1.69	1.6245e-12	58	110	8.26157e-29	EMB	0.527273	secB	-	-	Yes	Ap(5A), Ap(LSR1)	No
secY	preprotein translocase SecY	-0.94	1	144	77	0.0177837	BAC	1.87013	rplN,rplX,rplE,rpsN,rpsH,rplF,rplR,rpsE,rpmD,rplO,secY,rpmJ	RplR,RplX,RpmD	EMB	Yes	Ap(5A), Ap(LSR1), Ak, Sg	No
serC_2	phosphoserine amino transferase	-12.45	1.6245e-12	1041	1653	0.00012075	EMB	0.629764	serS,serC	SerC	EMB	No	-	No
tdcF	predicted L-PSP (mRNA) endoribonuclease (YhaR)	-0.66	1	1213	2508	2.47236e-17	EMB	0.483652	pyrB,pyrI,tdcF	-	-	Yes	Ap(5A), Ap(LSR1), Ak, Ua, Sg	No
thrB_2	homoserine kinase	-3.07	0.83972	526	1178	7.78466e-22	EMB	0.44652	thrA,thrB,thrC	ThrB	EMB	No	-	No
thrB_3	homoserine kinase	-17.06	3.0663e-11	2299	4500	1.71082e-10	EMB	0.510889	thrA,thrB,thrC	ThrB	EMB	No	-	No
thrC_1	threonine synthase	-1.93	1	470	991	5.53519e-15	EMB	0.474268	thrA,thrB,thrC	ThrB	EMB	No	-	No
thrC_2	threonine synthase	-5.36	0.082764	386	751	7.42282e-31	EMB	0.513981	thrA,thrB,thrC	ThrB	EMB	No	-	No
thrC_3	threonine synthase	0	1	1420	669	1.60255e-11	BAC	2.12257	thrA,thrB,thrC	ThrB	EMB	No	-	No
thrC_4	threonine synthase	-8.06	1	1591	2550	3.79866e-05	EMB	0.623922	thrA,thrB,thrC	ThrB	EMB	No	-	No
tig	trigger factor	-5.24	1.6245e-12	373	742	4.3756e-12	EMB	0.502695	tig	-	-	Yes	Ap(5A), Ap(LSR1), Ak, Sg	No
tldD	TldD protein	-17.77	1.6245e-12	1220	3035	3.13477e-20	EMB	0.401977	tldD	-	-	No	-	No
tpiA	triosephosphate isomerase	-7.95	1	1388	2865	2.18338e-11	EMB	0.484468	tpiA	-	-	No	-	No
trpD	anthranilate phosphoribosyltransferase	-0.16	1	638	359	0.000278927	BAC	1.77716	trpD,trpC,trpB,trpA	-	-	Yes	Ap(5A), Ap(LSR1)	No
trpS_2	tryptophanyl-tRNAsynthetase	-15.29	0.99966	515	902	9.69674e-07	EMB	0.570953	rpe,trpS	-	-	No	-	No
trpS_3	tryptophanyl-tRNAsynthetase	-0.85	0.250291	452	996	2.66216e-19	EMB	0.453815	rpe,trpS	-	-	No	-	No
trpS_4	tryptophanyl-tRNAsynthetase	-6.19	0.0468639	561	939	1.96445e-09	EMB	0.597444	rpe,trpS	-	-	No	-	No
truB_1	tRNA pseudouridine 55 synthase	-10.03	1.9307e-09	905	2051	3.69703e-11	EMB	0.441248	nusA,infB,rbfA,truB	-	-	Yes	Ap(5A), Ap(LSR1)	Yes
truB_2	tRNA pseudouridine 55 synthase	-0.77	0.287759	378	942	4.9494e-32	EMB	0.401274	nusA,infB,rbfA,truB	-	-	No	-	No
typA	GTP-binding protein BipA	-9.26	0.27848	235	144	0.000480785	BAC	1.63194	typA	-	-	Yes	Ap(5A), Ap(LSR1)	No
valS_1	valyl-tRNA synthetase	-1.93	0.99536	391	847	1.24503e-21	EMB	0.461629	valS,yceA	-	-	No	-	No
valS_2	valyl-tRNA synthetase	-2.52	1	820	1295	1.27416e-07	EMB	0.633205	valS,yceA	-	-	No	-	No
yabC	hypothetical protein	-7.55	0.93291	946	1938	1.22379e-16	EMB	0.488132	yabC,ftsL,ftsI,murE,murF,mraY,murD,ftsW,murG,murC,ddlB	-	-	No	-	No
yajC	subunit of SecD-SecF-Yajc-YidC secretion complex	-8.69	1.6245e-12	974	1558	2.69778e-06	EMB	0.62516	pheS,pheT,ihfA,queA,tgt,yajC	-	-	Yes	Ap(5A), Ap(LSR1), Ak, Sg	No
yba2	hypothetical protein	-13.63	1.6253e-12	716	1483	7.58116e-11	EMB	0.482805	yba2	-	-	No	-	No
yba3	hypothetical protein	-7.47	1.6245e-12	494	1138	1.3622e-20	EMB	0.434095	yba4,yba3	-	-	No	-	No
ybeD	hypothetical protein	-25.75	1.3867e-10	4052	6310	0.0218045	EMB	0.642155	ybeD	-	-	Yes	Ap(5A), Ap(LSR1), Ak, Ua, Sg	Yes
ybhE	6-phosphogluconolactonase (YbhE)	-0.25	1	283	679	1.63572e-37	EMB	0.416789	ybhE	-	-	No	-	No
yceA	hypothetical protein	-0.55	1	344	1358	2.55654e-121	EMB	0.253314	valS,yceA	-	-	No	-	No
ydiC	predicted inner membrane protein (YciC)	-7.07	0.0347518	2856	5664	2.14624e-10	EMB	0.504237	yidD,yidC,mnmE	YidC	BAC	No	-	No
yfaE	2Fe-2S cluster-containing protein involved in diferric-tyrosyl radical cofactor maintenance (YfaE)	-12.8	1.6245e-12	335	706	6.53957e-18	EMB	0.474504	yfaE	-	-	Yes	Ap(5A), Ap(LSR1)	No
yfhC_1	hypothetical protein YfhC	-12.8	1.6245e-12	395	756	7.82014e-14	EMB	0.522487	smpB,yfhC	SmpB	BAC	No	-	No
yfhC_3	hypothetical protein YfhC	-6.7	1	774	1215	3.51955e-05	EMB	0.637037	smpB,yfhC	SmpB	BAC	No	-	No
yggH	hypothetical protein	-0.27	1	325	952	2.17209e-52	EMB	0.341387	yggH	-	-	No	-	No
ygjD_2	O-sialoglycoprotein endopeptidase	-1.67	1	581	944	7.52605e-08	EMB	0.615466	ygjD	-	-	No	-	No
yhfC_2	hypothetical protein YfhC	-4.97	1.6245e-12	586	1114	1.44265e-13	EMB	0.526032	yhfC	-	-	Yes	Ap(5A), Ap(LSR1)	No
yhfC_3	hypothetical protein YfhC	-17.95	0.98805	4409	7924	0.00476616	EMB	0.556411	yhfC	-	-	No	-	No
yidC	integral membrane protein of SoxR-reducing complex	-7.07	0.00068275	2856	5664	2.14624e-10	EMB	0.504237	yidD,yidC,mnmE	YidC	BAC	Yes	Ap(5A), Ap(LSR1)	No
yjeA_1	lysyl-tRNA synthetase	-7.65	4.2536e-12	516	1114	9.9639e-18	EMB	0.463196	yjeA	-	-	Yes	Ap(5A), Ap(LSR1)	No
yjeA_3	lysyl-tRNA synthetase	-0.25	0.663046	831	1279	0.000243841	EMB	0.649726	yjeA	-	-	No	-	No
yjeA_4	lysyl-tRNA synthetase	-4.71	0.0527715	773	1625	1.05342e-11	EMB	0.475692	yjeA	-	-	No	-	No
znuB_2	high-affinity zinc uptake system membrane protein ZnuB	-2.87	0.31904	718	1317	2.00127e-12	EMB	0.545178	znuC,znuB	-	-	No	-	No
znuC_1	high-affinity zinc uptake system ATP-binding protein ZnuC	-0.21	1	490	1012	6.08647e-19	EMB	0.48419	znuC,znuB	-	-	No	-	No
znuC_2	high-affinity zinc uptake system ATP-binding protein ZnuC	-1.91	0.195022	587	1263	1.47614e-06	EMB	0.464766	znuC,znuB	-	-	No	-	No
znuC_3	high-affinity zinc uptake system ATP-binding protein ZnuC	-11.81	0.140792	601	963	1.47614e-06	EMB	0.624091	znuC,znuB	-	-	Yes	Ap(5A), Ap(LSR1)	No
zwf_1	glucose-6-phosphate 1-dehydrogenase	-1.36	0.012311	662	335	2.25204e-10	BAC	1.97612	zwf	-	-	Yes	Ap(5A), Ap(LSR1), Ak	No
zwf_2	glucose-6-phosphate 1-dehydrogenase	-9.06	1	291	490	2.83324e-10	EMB	0.593878	zwf	-	-	Yes	Ap(5A), Ap(LSR1)	No
ALF= Alfafa, FB=Fava bean,EMB= Aphid Embryos ,BAC= Maternal Bacteriocytes Ap(5A)= Buchnera A. pisum 5A, Ap(LSR1)= Buchnera- Apisum-LSR1, Ak= Buchnera- Acyrthosiphon kondoi , Ua- Buchnera- Uroleucon ambrosiae and Sg= Buchnera-Schizaphis graminum
