# Supplementary material for: Changes in Aphid Host Plant Diet Influence the Small-RNA Expression Profiles of Its Obligate Nutritional Symbiont, Buchnera
Source: mBio. 2019 Nov 19;10(6):e01733-19. doi: 10.1128/mBio.01733-19 (PMC6867890; doi:10.1128/mBio.01733-19)
Supplement: TABLE S3 [file mBio.01733-19-st003.xlsx]

## Sheet: Sheet1
Supplemental Table 3A:
Differentially expressed UTR sRNAs identified in the ALF-BAC vs. FB-BAC comparison
UTR sRNA	Description	Free energy of thermodynamic ensemble (-∆G)	P value	RPKM BAC	RPKM EMB	q Value BAC vs EMB	Host-plant treatment sRNA found to be upregulated	Fold difference in RPKM expression (Embryo/BAC)	UTR	operons	Identified in Hansen and Degnan (2014)	Buchnera lineages that have the sRNA also expressed ( Hansen and Degnan 2014)	Differentially expressed in Thairu et al. (2018)
fba	fructose-bisphosphate aldolase	-16.1	1.6245e-12	4513	1325	1.47191e-42	ALF	3.40604	3'	fba	No	-	No
kdtB	lipopolysaccharide core biosynthesis protein kDatB	-16.8	1.6245e-12	1305	772	1.19949e-09	ALF	1.69041	3'	kdtB	No	-	No
cyaY	CyaY protein	-2.91	0.26006	1142	588	3.15144e-10	ALF	1.94218	5'	cya	No	-	No
cspC	cold shock-like protein CspC	-27.62	1.6245e-12	3258	1336	1.76779e-18	ALF	2.43862	3'	cspC	Yes	Ap(5A), Ap(LSR1), Ak, Ua	No
flgK	flagellar hook-associated protein 1	-28.95	1.6245e-12	7655	1448	1.43616e-114	ALF	5.2866	3'	flgK	Yes	Ap(5A), Ap(LSR1), Ak, Ua,Sg	No
hslU	ATP-dependent protease ATP-binding subunit HslU	-22.02	1.6245e-12	1791	104	0	ALF	17.2212	3'	hslU	Yes	Ap(5A), Ap(LSR1), Ak,Sg	No
htpG	heat shock protein 90	-7.46	7.0396e-12	782	29	0	ALF	26.9655	3'	htpG	Yes	Ap(5A), Ap(LSR1), Ak, Ua,Sg	No
rpls	50S ribosomal protein L19	-14.1	4.5893e-07	1588	455	3.84382e-42	ALF	3.49011	3'	rplS	Yes	Ap(5A), Ap(LSR1), Ak, Ua,Sg	No
rpmA	50S ribosomal protein L27	-2.35	0.92511	1344	122	0	ALF	11.0164	3'	yrbA,murA,rplU,rpmA	Yes	Ap(5A), Ap(LSR1), Ak, Ua,Sg	No
fpr	ferredoxin-NADP reductase	-6.03	0.25097	1274	752	9.51331e-08	ALF	1.69415	5'	fpr	Yes	Ap(5A), Ap(LSR1), Ak, Sg	No
murI	glutamate racemase	-1.88	1	1024	597	1.48583e-10	ALF	1.71524	5'	mtlA,mtlD,mutL,miaA	Yes	Ap(5A), Ap(LSR1), Ak	No
Supplemental Table 3B:
Differentially expressed UTR sRNAs identified in the ALF-EMB vs.FB-EMB comparison
UTR sRNA	Description	Free energy of thermodynamic ensemble (-∆G)	P value	RPKM ALF	RPKM FB	q Value ALF vs FB	Host-plant treatment sRNA found to be upregulated	Fold difference in RPKM expression (ALF/FB)	UTR	operons	Identified in Hansen and Degnan (2014)	Buchnera lineages that have the sRNA also expressed ( Hansen and Degnan 2014)	Differentially expressed in Thairu et al. (2018)
fba	fructose-bisphosphate aldolase	-16.16	1.6244e-12	4888	2087	2.56935e-15	ALF	2.34212	3'	fba	No	-	No
cspC	cold shock-like protein CspC	-27.75	1.6245e-12	2896	1616	1.30023e-06	ALF	1.79208	3'	cspC	Yes	Ap(5A), Ap(LSR1), Ak, Ua	No
flgK	flagellar hook-associated protein 1	-29.34	1.6245e-12	8211	2453	4.06683e-13	ALF	3.34733	3'	flgK	Yes	Ap(5A), Ap(LSR1), Ak, Ua,Sg	No
hslU	ATP-dependent protease ATP-binding subunit HslU	-22.19	1.6245e-12	1705	286	1.52515e-174	ALF	5.96154	3'	hslV,hslU	Yes	Ap(5A), Ap(LSR1), Ak, Sg	No
amiB	N-acetylmuramoyl-L-alanine amidase precursor	-12.83	7.1343e-07	1117	4205	1.51717e-06	FB	0.265636	5'	amiB	Yes	Ap(5A), Ap(LSR1), Ak, Ua,Sg	No
rplS	50S ribosomal protein L19	-15.2	6.3155e-05	1332	506	3.30339e-25	ALF	2.63241	3'	rplS	Yes	Ap(5A), Ap(LSR1), Ak, Ua,Sg	No
cyaY	CyaY protein	-1.75	0.76201	806	410	1.21311e-09	ALF	1.96585	5'	cyaY	Yes	Ap(5A), Ap(LSR1), Ak, Ua	No
htpX	heat shock protein HtpX	-5.29	0.80292	499	1275	0.00711286	FB	0.391373	5'	htpX	Yes	Ap(5A), Ap(LSR1), Ak, Ua,Sg	No
rpmA	50S ribosomal protein L27	-2.34	0.99999	937	167	4.50124e-123	ALF	5.61078	3'	yrbA,murA,rplU,rpmA	Yes	Ap(5A), Ap(LSR1), Ak,Sg	No
Supplemental Table 3C:
Differentially expressed UTR sRNAs identified in the ALF-BAC vs. ALF-EMB comparison
UTR sRNA	Description	Free energy of thermodynamic ensemble (-∆G)	P value	RPKM BAC	RPKM EMB	q Value ALF vs FB	Life-stage in which sRNAs were found to be upregulated	Fold difference in RPKM expression (BAC/EMB)	UTR	operons	Identified in Hansen and Degnan (2014)	Buchnera lineages that have the sRNA also expressed ( Hansen and Degnan 2014)	Differentially expressed in Thairu et al. (2018)
hscB	chaperone protein HscB	-2.02	0.73174	485	764	0.0448411	EMB	0.634817	5'	hscB,hscA,fdx	yes	Ap(5A), Ap(LSR1), Sg	no
Supplemental Table 3D:
Differentially expressed UTR sRNAs identified in the FB-BAC vs. FB-EMB comparison
UTR sRNA	Description	Free energy of thermodynamic ensemble (-∆G)	P value1	RPKM BAC	RPKM EMB	q Value BAC vs EMB	Tissue type sRNA ffound to be upregulated	Fold difference in RPKM expression (BAC/EMB)	UTR	operons	Protien	tisssue protien	Identified in Hansen and Degnan (2014)	Buchnera lineages that have the sRNA also expressed ( Hansen and Degnan 2014)	Differentially expressed in Thairu et al. (2018)
fba	fructose-bisphosphate aldolase	-12.36	1.6245e-12	2409	3852	0.0010121	EMB	0.625389	3'	pgk,fba	Fba	EMB	No	-	No
hslV	ATP-dependent protease peptidase subunit	-7.62	0.77207	7019	2040	3.95364e-46	BAC	3.44069	5'	hslV,hslU	HslU	EMB	Yes	Ap(5A), Ap(LSR1), Ak, Ua Sg	No
flgK	flagellar hook-associated protein 1	-14.7	1.6244e-12	463	1463	4.53021e-42	EMB	0.316473	3'	flgK	-	-	Yes	Ap(5A), Ap(LSR1), Ak, Ua Sg	No
pyrE	orotate phosphoribosyltransferase	-57.81	1.6245e-12	1654	3754	5.13124e-09	EMB	0.440597	5'	pyrE	PyrE	BAC	Yes	Ap(5A), Ap(LSR1), Ak, Ua Sg	No
fpr	ferredoxin-NADP reductase	-5.08	0.024404	791	1370	6.69372e-09	EMB	0.577372	5'	fpr	-	-	Yes	Ap(5A), Ap(LSR1),Ak	No
hscB	chaperone protein HscB	-2.94	1	687	1395	1.92365e-17	EMB	0.492473	5'	hscB,hscA,fdx	-	-	Yes	Ap(5A), Ap(LSR1)	No
murI	glutamate racemase	-2.32	1	582	1128	5.31881e-15	EMB	0.515957	5'	murI	-	-	Yes	Ap(5A), Ap(LSR1),Ak	No
ALF= Alfafa, FB=Fava bean,EMB= Aphid Embryos ,BAC= Maternal Bacteriocytes Ap(5A)= Buchnera A. pisum 5A, Ap(LSR1)= Buchnera- Apisum-LSR1, Ak= Buchnera- Acyrthosiphon kondoi , Ua- Buchnera- Uroleucon ambrosiae and Sg= Buchnera-Schizaphis graminum
