# Supplementary material for: Changes in Aphid Host Plant Diet Influence the Small-RNA Expression Profiles of Its Obligate Nutritional Symbiont, Buchnera
Source: mBio. 2019 Nov 19;10(6):e01733-19. doi: 10.1128/mBio.01733-19 (PMC6867890; doi:10.1128/mBio.01733-19)
Supplement: TABLE S4 [file mBio.01733-19-st004.xlsx]

## Sheet: Sheet1
Supplemental Table 4A:
Differentially expressed intergenic sRNAs identified in the ALF-BAC vs.FB-BAC comparison
Intergenic sRNA	Size	Strand	RPKM ALF	RPKM FB	q Value BAC vs EMB	Fold difference in RPKM expression (ALF/FB)	Host-plant treatment sRNA found to be upregulated	Free energy of thermodynamic ensemble (-∆G)	P value	Gene	Strand	Description	Gene	Strand	Description	upstream operon	downstream operon	Identified in Hansen and Degnan (2014)	Buchnera lineages that have the sRNA also expressed ( Hansen and Degnan 2014)	Differentially expressed in Thairu et al. (2018)
Asn tRNA550- pyrE	98	+	10664	4639	6.60564e-10	2.29877	ALF	-36.08	1.6244e-12	Asn tRNA	-	Asn tRNA	pyrE	+	orotate phosphoribosyltransferase	Asn tRNA	pyrE	No	-	No
atpE-atpF	37	+	1516	750	7.98288e-18	2.02133	ALF	-12.27	1.6244e-12	atpE	+	ATP synthase subunit C	atpF	+	ATP synthase B chain	atpB,atpE	atpF,atpH,atpA,atpG,atpD,atpC	No	-	No
cspC-yoaE	37	+	4407	1698	2.2125e-29	2.59541	ALF	-10.83	1.6245e-12	cspC	+	cold shock-like protein CspC	yoaE	+	predicted inner membrane protein (YoaE)	cspC	yoaE,yeaZ	yes	Ap(5A), Ap(LSR1)	No
flgH-flgI	38	+	1247	789	3.02151e-09	1.58048	ALF	-11.26	1.6245e-12	flgH	+	flagellar L-ring protein precursor	flgI	+	flagellar P-ring protein precursor	flgH	flgI,flgJ	No	-	No
gapA-fldA	38	-	1358	650	5.32993e-18	2.08923	ALF	-14.69	1.6244e-12	gapA	+	glyceraldehyde 3-phosphate dehydrogenase A	fdlA	-	flavodoxin	gapA	fldA	No	-	No
gloB-dnaQ_1	74	+	7590	19091	4.65168e-06	0.39757	FB	-14.74	1.6244e-12	gloB	-	probable hydroxyacylglutathione hydrolase	dnaQ	+	DNA polymerase III epsilon chain	rnhA,gloB	dnaQ	No	-	No
grxD-rnt	64	-	6836	20814	5.70563e-08	0.328433	FB	-16.94	1.6245e-12	grxD	+	glutaredoxin 4 (YdhD)	rnt	-	ribonuclease T	grxD	rnt	No	-	No
lolD-gapA_1	77	+	3058	400	0	7.645	ALF	-5.77	1	lolD	+	LolCDE ABC lipoprotein transporter (YcfV)	gapA	+	glyceraldehyde 3-phosphate dehydrogenase A	lolC,lolD,lolE	gapA	No	-	No
nuoN-folC	80	+	3829	877	1.47096e-105	4.36602	ALF	-14.78	1.6244e-12	nuoN	+	NADH dehydrogenase I chain N	folC	+	dihydrofolate synthase	nuoM,nuoN	folC,cvpA	No	-	No
rpe-aroB	69	+	813	12	0	67.75	ALF	-6.23	0.19742	rpe	-	ribulose-phosphate 3-epimerase	aroB	-	3-dehydroquinate synthase	rpe,trpS	aroK,aroB	No	-	No
rplM-pheM	74	+	1496	13	0	115.077	ALF	-11.68	1.6244e-12	rplM	-	50S ribosomal protein L13	pheA	+	chorismate mutase	rplM,rpsI	pheA	Yes	Ap(5A), Ap(LSR1)	No
rpoC-rplL	67	-	3098	1404	1.66215e-15	2.20655	ALF	-21.3	1.6246e-12	rpoC	-	DNA-directed RNA polymerase beta' subunit	rplL	-	50S ribosomal protein L7/L12	rpoB,rpoC	rplJ,rplL	No	-	No
rpoH-glmS	43	+	1051	654	1.85545e-09	1.60703	ALF	-9.73	1.6244e-12	rpoH	+	RNA polymerase sigma factor	glmS	-	D-fructose-6-phosphate amidotransferase	rpoH	glmU,glmS	No	-	No
rpsJ-tufB	36	-	1998	166	0	12.0361	ALF	-1.07	1	rpsJ	-	30S ribosomal protein S10	tufB	-	elongation factor Tu	rpsJ,rplC,rplD,rplW,rplB,rpsS,rplV,rpsC,rplP,rpmC,rpsQ	tufB	No	-	No
sodA-pth	58	+	1214	28	0	43.3571	ALF	-10.83	1.6245e-12	sodA	+	superoxide dismutase	pth	+	peptidyl-tRNA hydrolase	sodA	pth,ychF	No	-	No
yabC-ilvH	37	-	1185	632	1.25496e-13	1.875	ALF	-13.93	1.6244e-12	yabC	-	hypothetical protein	ilvH	-	acetolactate synthase small subunit	rsmH,ftsL,ftsI,murE,murF,mraY,murD,ftsW,murG,murC,ddlB	ilvI,ilvH	No	-	No
yadr-ftsZ	50	-	14046	4979	5.05472e-25	2.82105	ALF	-14.44	1.6245e-12	yadR	-	essential respiratory protein A (YadR)	ftsZ	-	cell division protein FtsZ	yadr	ftsA,ftsZ	No	-	No
yb1688-aroH	81	+	2533	282	0	8.98227	ALF	-12.19	1.6244e-12	yb1688	+	hypothetical protein	aroH	+	3-deoxy-7-phosphoheptulonate synthase	ydiK	aroH	No	-	No
ycfM-ompF	122	+	9448	1144	0	8.25874	ALF	-34.64	1.6244e-12	ycfM	+	predicted outer membrane lipoprotein (YcfM)	ompF	-	OmpF-like porin	ycfM	ompF	Yes	Ap(5A), Ap(LSR1)	Yes
yeaZ-minE	42	+	3686	968	3.14072e-54	3.80785	ALF	-18	1.6245e-12	yeaZ	+	hypothetical protein	minE	-	cell division topological specificity factor MinE	yoaE,yeaZ	minC,minD,minE	No	-	No
yhiQ-pitA	43	-	5350	2265	1.32049e-18	2.36203	ALF	-17.25	1.6245e-12	yhiQ	+	predicted SAM-dependent methyltransferase (YhiQ)	pitA	-	low-affinity inorganic phosphate transporter	yhiQ	pitA	No	-	No
Supplemental Table 4B
Differentially expressed intergenic sRNAs identified in the ALF-EMB vs.FB-EMB comparison
Intergenic sRNA	Size	Strand	RPKM ALF	RPKM FB	q Value ALF vs FB	Fold difference in RPKM expression (ALF/FB)	Host-plant treatment sRNA found to be upregulated	Free energy of thermodynamic ensemble (-∆G)	P value	Gene	Strand	Description	Gene	Strand	Description	upstream operon	downstream operon	Identified in Hansen and Degnan (2014)	Buchnera lineages that have the sRNA also expressed ( Hansen and Degnan 2014)	Differentially expressed in Thairu et al. (2018)
Asn tRNA -pyrE	105	+	21671	21671	0.000165955	2.20167	ALF	-36.83	1.6244e-12	Asn tRNA	-	Asn tRNA	pyrE	+	orotate phosphoribosyltransferase	Asn tRNA	pyrE	No	-	No
atpG-atpD	12	+	805	805	3.43344e-77	6.65289	ALF	-0.01	0.96517	atpG	+	F0F1 ATP synthase subunit gamma	atpD	+	F0F1 ATP synthase subunit beta	atpF,atpH,atpA,atpG,atpD,atpC	atpF,atpH,atpA,atpG,atpD,atpC	No	-	No
clpX-lon	38	+	796	796	1.41067e-67	5.37838	ALF	-3.84	1	clpX	+	ATP-dependent protease ATP-binding subunit ClpX	lon	+	ATP-dependent protease LA	clpP,clpX	lon	No	-	No
deaD-pnp	55	-	739	739	1.38389e-12	2.36859	ALF	-15.2	1.6245e-12	deaD	-	ATP-dependent RNA helicase DeaD	pnp	-	polynucleotide phosphorylase/polyadenylase	pnp,deaD	pnp,deaD	No	-	No
fkpA-argD	31	+	281	281	3.97333e-07	0.370712	FB	-2.29	2.049e-09	fkpA	-	FKBP-type peptidyl-prolyl cis-trans isomerase FkpA precursor	argD	-	bifunctional N-succinyldiaminopimelate-aminotransferase/acetylornithine transaminase protein	argD,fkpA	argD,fkpA	No	-	No
gloB-dnaQ_1	80	+	9075	9075	1.16724e-05	0.243676	FB	-14.89	2.415e-12	gloB	-	probable hydroxyacylglutathione hydrolase	dnaQ	+	DNA polymerase III epsilon chain	rnhA,gloB	dnaQ	No	-	No
gloB-dnaQ_2	139	+	1033	1033	8.04348e-07	0.252197	FB	-18.76	1	gloB	-	probable hydroxyacylglutathione hydrolase	dnaQ	+	DNA polymerase III epsilon chain	rnhA,gloB	dnaQ	No	-	No
grxD-rnt	70	-	7813	7813	1.32056e-05	0.273612	FB	-16.96	1.6245e-12	grxD	+	glutaredoxin 4 (YdhD)	rnt	-	ribonuclease T	grxD	rnt	No	-	No
hupA-rpoC	15	-	359	359	1.5028e-06	0.399333	FB	-0.09	0.99359	hupA	-	DNA-binding protein hu-alpha	rpoC	-	DNA-directed RNA polymerase subunit beta'	hupA	rpoB,rpoC	No	-	No
ilvI-htrA	23	+	511	511	0.0200332	0.50049	FB	-0.87	0.99995	ilvI	-	acetolactate synthase large subunit	htrA	+	serine endoprotease	ilvI,ilvH	htrA	No	-	No
lolD-gapA_2	28	-	883	883	0.00263495	1.51718	ALF	-8.8	0.0279738	lolD	+	LolCDE ABC lipoprotein transporter (YcfV)	gapA	+	glyceraldehyde 3-phosphate dehydrogenase A	lolC,lolD,lolE	gapA	No	-	No
lolD-gapA_1	87	+	1902	1902	1.38452e-21	2.49279	ALF	-2.87	0.338096	lolD	+	LolCDE ABC lipoprotein transporter (YcfV)	gapA	+	glyceraldehyde 3-phosphate dehydrogenase A	lolC,lolD,lolE	gapA	No	-	No
minC-yjjT	15	+	465	465	0.00154193	0.485893	FB	-0.04	1	minC	-	cell division inhibitor MinC	yjjT	+	16S rRNA m(2)G 1207 methyltransferase	minC,minD,minE	yjjT	No	-	No
nfuA-ssb	22	-	1833	1833	0	13.0929	ALF	0	1	nfuA	-	iron-sulfur cluster scaffold protein (YhgI)	ssb	-	single-strand binding protein	nfuA	ssb	Yes	Ap(5A), Ap(LSR1)	No
nuoN-folC	80	+	3348	3348	2.37547e-43	3.12897	ALF	-14.78	1.6245e-12	nuoN	+	NADH dehydrogenase I chain N	folC	+	dihydrofolate synthase	nuoM,nuoN	folC,cvpA	No	-	No
rep-ilvC	30	-	2231	2231	0	30.9861	ALF	-0.08	1	rep	-	ATP-dependent DNA helicase Rep	ilvC	-	ketol-acid reductoisomerase	ilvD,ilvC,rep	ilvD,ilvC,rep	No	-	No
rpe-aroB	71	+	938	938	0	67	ALF	-6.33	0.043216	rpe	-	ribulose-phosphate 3-epimerase	aroB	-	3-dehydroquinate synthase	rpe,trpS	aroK,aroB	No	-	No
rplM-pheA	75	+	1887	1887	0	31.9831	ALF	-11.68	1.6243e-12	rplM	-	50S ribosomal protein L13	pheA	+	chorismate mutase	rplM,rpsI	pheA	No	-	No
rpoB-rpiL	67	-	3321	3321	0.000100561	1.57244	ALF	-21.3	1.6244e-12	rpoB	-	DNA-directed RNA polymerase beta chain	rplL	-	50S ribosomal protein L7/L12	rpoB,rpoC	rplJ,rplL	No	-	No
rpsJ-tufB	34	-	1009	1009	8.54192e-78	5.12183	ALF	-1.02	0.99999	rpsJ	-	30S ribosomal protein S10	tufB	-	elongation factor Tu	rpsJ,rplC,rplD,rplW,rplB,rpsS,rplV,rpsC,rplP,rpmC,rpsQ	tufB	No	-	No
smpA-grxD	387	-	54486	54486	0.000337449	1.79946	ALF	-97.92	1.6245e-12	smpA	+	small protein A	grxD	+	glutaredoxin 4 (YdhD)	smpA	grxD	No	-	No
sodA-pth	62	+	1053	1053	0	19.8679	ALF	-11.91	1.6244e-12	sodA	+	superoxide dismutase	pth	+	peptidyl-tRNA hydrolase	sodA	pth,ychF	No	-	No
tpiA-himD	62	-	4691	4691	2.58829e-11	2.05206	ALF	-16.92	1.6245e-12	tpiA	-	triosephosphate isomerase	himD	-	integration host factor beta-subunit	tpiA	himD	No	-	No
trxB-infa	19	+	1136	1136	0	17.2121	ALF	-0.2	0.98648	trxB	+	thioredoxin reductase	infa	+	translation initiation factor IF-1		infA	No	-	No
yadR-ftsZ	57	-	17712	17712	9.64785e-06	2.4263	ALF	-14.51	1.6245e-12	yadR	-	essential respiratory protein A (YadR)	ftsZ	-	cell division protein FtsZ	yadR	ftsA,ftsZ	No	-	No
yb1688-aroH	80	+	1962	1962	0	9.25472	ALF	-12.17	1.6245e-12	yb1688	+	putative inner membrane protein	aroH	+	phospho-2-dehydro-3-deoxyheptonate aldolase	yb1688	aroH	No	-	No
ycfM-ompF	123	+	8917	8917	3.03001e-67	5.02649	ALF	-34.66	1.6245e-12	ycfM	+	predicted outer membrane lipoprotein (YcfM)	ompF	-	OmpF-like porin	ycfM	ompF	No	-	Yes
yeaZ-minE	48	+	3665	3665	9.35379e-14	2.08594	ALF	-18	1.6245e-12	yeaZ	+	hypothetical protein	minE	-	cell division topological specificity factor MinE	yoaE,yeaZ	minC,minD,minE	No	-	No
yhiQ-pitA	43	-	6729	6729	6.99267e-10	2.03416	ALF	-17.25	1.6244e-12	yhiQ	+	predicted SAM-dependent methyltransferase (YhiQ)	pitA	-	low-affinity inorganic phosphate transporter	yhiQ	pitA	No	-	No
Supplemental Table 4C:
Differentially expressed intergenic sRNAs identified in the ALF-BAC vs. ALF-EMB comparison
Intergenic sRNA	Size	Strand	RPKM BAC	RPKM EMB	q Value BAC vs EMB	Fold difference in RPKM expression (EMB/BAC)	Tissue type sRNA found to be upregulated	Free energy of thermodynamic ensemble (-∆G)	P value1	Gene	Strand	Description	Gene	Strand	Description	upstream operon	downstream operon	Identified in Hansen and Degnan (2014)	Buchnera lineages that have the sRNA also expressed ( Hansen and Degnan 2014)	Differentially expressed in Thairu et al. (2018)
rep-ilvC	12	-	2130	920	0.0220024	2.31522	BAC	-0.01	1.6245e-12	rep	-	ATP-dependent DNA helicase Rep	ilvC	-	ketol-acid reductoisomerase	ilvD,ilvC,rep	ilvD,ilvC,rep	No	-	No
rplN-rpsQ	34	+	337	708	0.000162078	0.475989	EMB	-10.58	1.6245e-12	rplN	-	50S ribosomal protein L14	rpsQ	-	30S ribosomal protein S17	rplN,rplX,rplE,rpsN,rpsH,rplF,rplR,rpsE,rpmD,rplO,secY,rpmJ	rpsJ,rplC,rplD,rplW,rplB,rpsS,rplV,rpsC,rplP,rpmC,rpsQ	Yes	Ap (5A), Ap(LSR1), Sg	No
yb2331-hisG	40	+	501	946	0.0448411	1.88822	EMB	-3.57	0.20925	yb2331	+	hypothetical protein	hisG	+	ATP phosphoribosyltransferase	yb2331	hisG,hisD,hisC,hisB,hisH,hisA,hisF,hisI	No	-	No
yba2-ahpC	38	-	440	928	0.00135016	2.10909	EMB	-3.17	0.01885	yba2	+	hypothetical protein	ahpC	-	alkyl hydroperoxide reductase	yba2	ahpC	No	-	No
Supplemental Table 4D:
Differentially expressed intergenic sRNAs identified in the FB-BAC vs. FB-EMB comparison
Intergenic sRNA	Size	Strand	RPKM BAC	RPKM EMB	q Value BAC vs EMB	Fold difference in RPKM expression (BAC/EMB)	Tissue type sRNA found to be upregulated	Free energy of thermodynamic ensemble (-∆G)	P value1	Gene	Strand	Description	Gene	Strand	Description	upstream operon	downstream operon	Identified in Hansen and Degnan (2014)	Buchnera lineages that have the sRNA also expressed ( Hansen and Degnan 2014)	Differentially expressed in Thairu et al. (2018)
bioD-bioB	14	+	447	832	3.20671e-13	0.53726	EMB	-0.02	1	bioD	-	dethiobiotin synthetase	bioB	-	biotin synthetase	bioD	bioB	Yes	Ap (5A),Ap(LSR1) Ak, Ua, Sg	No
cspC-yoaE	36	+	1735	4129	4.16724e-17	0.420199	EMB	-10.83	1.6245e-12	cspC	+	cold shock-like protein CspC	yoaE	+	predicted inner membrane protein (YoaE)	cspC	yoaE,yeaZ	Yes	Ap (5A),Ap(LSR1) Ak, Ua, Sg	No
smpA-grxD	385	-	62002	30434	2.90606e-06	2.03726	BAC	-97.89	1.6245e-12	smpA	+	small protein A	grxD	+	glutaredoxin 4 (YdhD)	smpA	grxD	No	-	No
argA-Met tRNA	47	+	820	2142	3.38764e-28	0.38282	EMB	-3.93	1	argA	-	N-acetylglutamate synthase	Met tRNA	-	Met tRNA	argA	Met tRNA	No	-	No
argH-yibN	54	+	14219	26680	0.0129061	0.532946	EMB	-17.49	1.6244e-12	argH	+	argininosuccinate lyase	yibN	+	predicted rhodanese-related sulfurtransferase (YibN)	argC,argB,argG,argH	yibN	No	-	No
Asn tRNA-pyrE	98	+	4651	10507	2.09592e-07	0.442657	EMB	-36.08	1.6244e-12	Asn tRNA	-	Asn tRNA	pyrE	+	orotate phosphoribosyltransferase	Asn tRNA	pyrE	No	-	No
atpE-atpF	37	+	750	1292	2.56192e-08	0.580495	EMB	-12.27	1.6244e-12	atpE	+	F0F1 ATP synthase subunit C	atpF	+	ATP synthase B chain	atpB,atpE	atpF,atpH,atpA,atpG,atpD,atpC	No	-	No
fkpA-argD	31	+	466	758	4.26266e-09	0.614776	EMB	-2.29	0.009833	fkpA	-	FKBP-type peptidyl-prolyl cis-trans isomerase FkpA precursor	argD	-	bifunctional N-succinyldiaminopimelate-aminotransferase/acetylornithine transaminase protein	argD,fkpA	argD,fkpA	No	-	No
flgH-flgI	38	+	789	1595	5.00324e-15	0.494671	EMB	-11.26	1.6245e-12	flgH	+	flagellar basal body L-ring protein	flgI	+	flagellar P-ring protein precursor	flgH	flgI,flgJ	No	-	No
flhA-argS	68	+	1559	2452	0.000604845	0.635808	EMB	-23.64	1.6244e-12	flhA	+	flagellar biosynthetic protein FlhA	argS	-	arginyl-tRNA synthetase	flhB,flhA	argS	No	-	No
gapA-fldA	38	-	650	1672	4.32488e-31	0.388756	EMB	-14.69	1.6245e-12	gapA	+	glyceraldehyde 3-phosphate dehydrogenase A	fldA	-	flavodoxin	gapA	fldA	No	-	No
gloB-dnaQ_2	139	+	1926	4096	8.17674e-08	0.470215	EMB	-18.76	1	gloB	-	probable hydroxyacylglutathione hydrolase	dnaQ	+	DNA polymerase III epsilon chain	rnhA,gloB	dnaQ	No	-	No
groEL-efp	60	+	2738	4436	4.90614e-05	0.617223	EMB	-18.1	1.6246e-12	groEL	+	60 kDa chaperonin	efp	+	elongation factor P	groEL	efp	No	-	No
hupA-rpoC	15	-	322	899	3.18019e-57	0.358176	EMB	-0.09	0.99993	hupA	-	DNA-binding protein hu-alpha	rpoC	-	DNA-directed RNA polymerase beta' subunit	hupA	rpoB,rpoC	No	-	No
ilvI-htrA	23	+	425	1021	6.73007e-32	0.416259	EMB	-0.87	0.99995	ilvI	-	acetolactate synthase large subunit	htrA	+	protease Do precursor	ilvI,ilvH	htrA	No	-	No
kdtB-yba3	42	+	772	1335	3.30477e-09	0.578277	EMB	-16.8	1.6245e-12	kdtB	+	lipopolysaccharide core biosynthesis protein kDatB	yba3	-	hypothetical protein	kdtB	yba4,yba3	No	-	No
lolD-gapA_1	21	+	551	1790	7.97549e-74	0.307821	EMB	-1.91	1.4993e-09	lolD	+	LolCDE ABC lipoprotein transporter (YcfV)	gapA	+	glyceraldehyde 3-phosphate dehydrogenase A	lolC,lolD,lolE	gapA	No	-	No
lon-ppiD	35	+	496	1114	5.39389e-20	0.445242	EMB	-12.72	1.6245e-12	lon	+	ATP-dependent protease LA	ppiD	+	peptidyl-prolyl cis-trans isomerase D	lon	ppiD	No	-	No
minC-yjjT	15	+	250	957	1.08059e-147	0.261233	EMB	-0.04	1	minC	-	cell division inhibitor MinC	yjjT	+	16S rRNA m(2)G 1207 methyltransferase	minC,minD,minE	yjjT	No	-	No
mrsA-hflB	46	-	568	1037	2.20924e-10	0.547734	EMB	-16.79	1.6245e-12	mrsA	-	MrsA protein	hflB	-	cell division protein FtsH	mrsA	ftsH	No	-	No
rpoB-rplL	40	-	2296	3473	0.000187487	0.6611	EMB	-18.46	1.6244e-12	rpoB	-	DNA-directed RNA polymerase beta chain	rplL	-	50S ribosomal protein L7/L12	rpoB	rplJ,rplL	No	-	No
tpiA-himD	59	-	1106	2395	1.73319e-11	0.461795	EMB	-16.91	1.6245e-12	tpiA	-	triosephosphate isomerase	himD	-	integration host factor beta-subunit	tpiA	himD	No	-	No
yabC-ilvH	37	-	632	954	3.7666e-06	0.662474	EMB	-13.93	1.6245e-12	yabC	-	hypothetical protein	ilvH	-	acetolactate synthase small subunit	yabC,ftsL,ftsI,murE,murF,mraY,murD,ftsW,murG,murC,ddlB	ilvI,ilvH	No	-	No
yadR-ftsZ	57	-	4460	7300	8.47596e-06	0.610959	EMB	-14.51	1.6245e-12	yadR	-	essential respiratory protein A (YadR)	ftsZ	-	cell division protein FtsZ	yadR	ftsA,ftsZ	No	-	No
yb2331-hisG	40	+	602	1722	5.93873e-41	0.349593	EMB	-3.17	0.0048575	yb2331	+	hypothetical protein	hisG	+	ATP phosphoribosyltransferase	yb2331	hisG,hisD,hisC,hisB,hisH,hisA,hisF,hisI	No	-	No
yba2-ahpC	38	-	449	1281	8.21472e-36	0.350507	EMB	-3.57	0.738	yba2	+	hypothetical protein	ahpC	-	alkyl hydroperoxide reductase	yba2	ahpC	No	-	No
ycfM-ompF	122	+	1146	1784	0.000409359	0.642377	EMB	-34.64	1.6245e-12	ycfM	+	predicted outer membrane lipoprotein (YcfM)	ompF	-	OmpF-like porin	ycfM	ompF	No	-	No
yeaZ-minE	43	+	956	1885	4.36964e-09	0.507162	EMB	-18	1.6245e-12	yeaZ	+	hypothetical protein	minE	-	cell division topological specificity factor MinE	yeaZ	minC,minD,minE	No	-	No
ALF= Alfafa, FB=Fava bean,EMB= Aphid Embryos ,BAC= Maternal Bacteriocytes Ap(5A)= Buchnera A. pisum 5A, Ap(LSR1)= Buchnera- Apisum-LSR1, Ak= Buchnera- Acyrthosiphon kondoi , Ua- Buchnera- Uroleucon ambrosiae and Sg= Buchnera-Schizaphis graminum
