# Supplementary material for: Changes in Aphid Host Plant Diet Influence the Small-RNA Expression Profiles of Its Obligate Nutritional Symbiont, Buchnera
Source: mBio. 2019 Nov 19;10(6):e01733-19. doi: 10.1128/mBio.01733-19 (PMC6867890; doi:10.1128/mBio.01733-19)
Supplement: TABLE S6 [file mBio.01733-19-st006.xlsx]

## Sheet: Sheet1
Supplemental Table 6A:
Differentially expressed tRNA sRNAs identified in the ALF-BAC vs. FB-BAC comparison
tRNA	Anticodon	RPKM ALF	RPKM FB	q Value maternal ALF vs FB	Host-plant treatment sRNA found to be up-regulated	Fold difference in RPKM expression (ALF/FB)	Quartile of Buchnera (LSR1) expression1	Conserved Antisense tRNA expression1	Differentially expressed in Thairu et al. (2018)
Antisense Arg tRNA	CCG	2191	4992	0.000261725	FB	2.27841	50-74%	No	No
Antisense Asn tRNA	GTT	9997	15448	0.0379654	FB	1.54526	50-74%	Yes	Yes
Antisense Glu tRNA	TTC	1650	3502	0.00107246	FB	2.12242	25-49%	Yes	No
Antisense His tRNA	GTG	2191	4992	0.000261725	FB	2.27841	50-74%	Yes	Yes
Antisense Leu tRNA	GAG	389	910	1.65361e-06	FB	2.33933	>0-25%	No	No
Antisense Leu tRNA	TAG	1078	2186	0.00625122	FB	2.02783	25-49%	No	Yes
Antisense Met tRNA	CAT	1078	2186	0.00625122	FB	2.02783	25-49%	Yes	Yes
Antisense Pro tRNA	TGG	2191	4992	0.000261725	FB	2.27841	50-74%	No	Yes
Ala tRNA	TGC	112075	542252	2.34399e-05	ALF	4.8383	50-74%	-	Yes
Gly tRNA	TCC	42537	262418	1.28486e-12	ALF	6.16917	50-74%	-	Yes
lle tRNA	CAT	12787	5504	9.2938e-11	ALF	2.32322	0-25%	-	Yes
Ser tRNA	GCT	42930	33422	0.0423704	ALF	1.28448	0-25%	-	No
Thr tRNA	TGT	63672	310353	1.84543e-07	FB	0.20516	50-74%	-	Yes
Supplemental Table 6B:
Differentially expressed tRNA sRNAs identified in the ALF-EMB vs. FB-EMB comparison
tRNA	Anticodon	RPKM ALF	RPKM FB	q Value maternal ALF vs FB	Host-plant treatment sRNA found to be up-regulated	Fold difference in RPKM expression (ALF/FB)	Quartile of Buchnera (LSR1) expression1	Conserved Antisense tRNA expression1	Differentially expressed in Thairu et al. (2018)
Antisense Asn tRNA	GTT	14082	38549	0.0834211	FB	0.365301	50-74%	Yes	Yes
Antisense Gln tRNA	TTG	1427	4070	0.00295903	FB	0.350614	50-74%	No	Yes
Antisense Glu tRNA	TTC	2389	6135	0.00273086	FB	0.389405	25-49%	Yes	No
Antisense His tRNA	GTG	3337	13634	2.67932e-05	FB	0.244756	50-74%	Yes	Yes
Antisense Leu tRNA	TAG	1572	5400	0.000232219	FB	0.291111	25-49%	No	Yes
Antisense Leu tRNA	GAG	578	3750	1.65319e-36	FB	0.154133	>0-25%	No	No
Antisense Met tRNA	CAT	1572	5400	0.000232219	FB	0.291111	25-49%	Yes	Yes
Antisense Pro tRNA	TGG	3337	13634	2.67932e-05	FB	0.244756	50-74%	No	Yes
Gly tRNA	TCC	56074	390285	9.726e-06	FB	0.143674	50-74%	-	Yes
Ile tRNA	GAT	683526	438605	0.120065	ALF	1.55841	75-100%	-	No
Met tRNA	CAT	27576	12401	4.42479e-06	ALF	2.22369	0-25%	-	Yes
Ser tRNA	GCT	38097	14801	0.000120988	ALF	2.57395	0-25%	-	No
Thr tRNA	TGT	94898	357307	0.0351602	FB	0.265592	50-74%	-	Yes
Antisense Arg tRNA	CCG	3337	13634	2.67932e-05	FB	0.244756	50-74%	No	No
Arg tRNA	CCG	114253	63512	0.0789758	ALF	1.79892	50-74%	-	No
Supplemental Table 6C:
Differentially expressed tRNA sRNAs identified in the ALF-BAC vs. ALF-EMB comparison
tRNA	Anticodon	RPKM BAC	RPKM EMB	q Value maternal bacteriocytes vs embryo	Tissue type sRNA found to be up-regulated	Fold difference in RPKM expression (Embryo/BAC)	Quartile of Buchnera (LSR1) expression1	Conserved antisense tRNA expression1	Differentially expressed in Thairu et al. (2018)
Antisense Glu	TTC	1371	3310	5.69445e-05	EMB	2.4143	>0-25%	Yes	No
Antisense Trp	CCA	1362	2956	0.00262948	EMB	2.17034	25-49%	No	No
Antisense Leu	GAG	726	1209	0.00465232	EMB	1.66529	>0-25%	No	No
Supplementary Table 6D:
Differentially expressed tRNAs identified in the FB-BAC vs. FB-EMB comparison
tRNA	Anticodon	RPKM BAC	RPKM EMB	q Value maternal bacteriocytes vs embryo	Tissue type sRNA found to be up-regulated	Fold difference in RPKM expression (Embryo/BAC)	Quartile of Buchnera (LSR1) expression1	Conserved antisense tRNA expression1	Differentially expressed in Thairu et al. (2018)
Antisense Arg	ACG	1536	3576	2.24455e-11	EMB	2.32812	50-74%	No	No
Antisense Arg	CCG	4964	13634	0.0143544	EMB	2.74658	50-74%	No	No
Antisense Asn	GTT	14942	38982	0.0186155	EMB	2.60889	50-74%	Yes	Yes
Antisense Cys	GCA	6950	16553	0.040069	EMB	2.38173	25-49%	No	No
Antisense Gln	TTG	1459	4070	2.38968e-19	EMB	2.78958	50-74%	No	Yes
Antisense Glu	TTC	2221	6563	1.19698e-25	EMB	2.95498	>0-25%	Yes	No
Antisense His	GTG	4964	13634	0.0143544	EMB	2.74658	50-74%	Yes	Yes
Antisense Leu	TAA	6950	16553	0.040069	EMB	2.38173	50-74%	No	Yes
Antisense Leu	TAG	2166	5374	7.44036e-11	EMB	2.48107	25-49%	No	Yes
Antisense Leu	GAG	774	3750	8.16335e-94	EMB	4.84496	>0-25%	No	No
Antisense Met	CAT	2166	5374	7.44036e-11	EMB	2.48107	25-49%	Yes	Yes
Antisense Met	CAT	25990	72401	1.82225e-05	EMB	2.78573	75-100%	No	Yes
Antisense Pro	TGG	4964	13634	0.0143544	EMB	2.74658	50-74%	No	Yes
Antisense Trp	CCA	1531	3582	5.0602e-14	EMB	2.33965	25-49%	No	No
lle tRNA	CAT	5504	12401	6.65828e-08	EMB	2.25309	0-25%	-	Yes
Phe tRNA	GAA	46211	114498	8.31111e-05	EMB	2.47772	25-49%	-	Yes
Ser tRNA	TGA	33422	14801	0.00103848	BAC	0.442852	0-25%	-	No
Val tRNA	GAC	8410	15926	0.00523185	EMB	1.8937	25-49%	-	Yes
1 Hansen AK, Moran NA (2012) Altered tRNA characteristics and 3’ maturation in bacterial symbionts with reduced genomes. Nucleic acids research, 40, 7870–84.
