# Supplementary material for: Changes in Aphid Host Plant Diet Influence the Small-RNA Expression Profiles of Its Obligate Nutritional Symbiont, Buchnera
Source: mBio. 2019 Nov 19;10(6):e01733-19. doi: 10.1128/mBio.01733-19 (PMC6867890; doi:10.1128/mBio.01733-19)
Supplement: TABLE S5 [file mBio.01733-19-st005.xlsx]

## Sheet: Sheet1
Supplementary Table 5A:
PANTHER GO complete biological processes of the predicted CDS for differentially expressed sRNAs in the aphid host-plant comparisons that had significantly stable secondary structure predictions
PANTHER GO Complete Biologucal Processes	Comparison: ALF-BAC vs. FB-BAC				Comparison: ALF-EMB vs. FB-EMB
	Up-regulated antisense sRNA	Host-plant treatment that the sRNA up-regulated in	Up-regulated UTR sRNA	Host-plant treatment that the sRNA up-regulated in	Up-regulated antisense sRNA	Host-plant treatment that the sRNA up-regulated in	Up-regulated UTR sRNA	Host-plant treatment that the sRNA up-regulated in
5-phosphoribose 1-diphosphate biosynthetic process(GO:0006015)	prsA	ALF			prsA	ALF
aerobic respiration(GO:0009060)					nuoN_2	ALF
Amino acid Biosynthetic processes (GO:009073,GO:009082, GO:0009423,GO:0009097,GO:0009085, GO:0009088,GO:0009099,GO:0019877,GO:0006563, GO:0006564,GO:0033359, GO:008652 GO:0019877	aroA_1	ALF			aroC	FB
	aroC_3	FB			carB_2	FB
	carB_2	FB			dapD_2	ALF
	dapD_1	ALF			ilvC_2	ALF
	ilvC_2	ALF			ilvD	FB
	ilvD	FB			ilvI_1,5	FB
	ilvI_2,5	FB			thrB_2,3	FB
	thrC_3	FB
asparagine catabolic process via L-aspartate(GO:0033345)					ansA_1	ALF
bacterial-type flagellum-dependent cell motility and assembly (GO:0071973, GO:0044780)			flgK	ALF	flgA	FB	flgK	ALF
base-excision repair, AP site formation via deaminated base removal(GO:0097510)	ung	ALF			ung	ALF
cell division(GO:0051301)							amiB	ALF
cellular protein modification process(GO:0006464)	yfaE	ALF			yfaE	ALF
cellular response to DNA damage stimulus(GO:0006974)			htpG	ALF			htpG	ALF
cellular response to oxidative stress(GO:0034599)	pgI	FB
Chaperon protien folidng or transport(GO:0051085,GO:0061077,GO:0072321,GO:0006457, GO:0006464)	ppiD	ALF			dnaJ	ALF
	secB	ALF			ppiD	ALF
	tig	ALF			secB	ALF
charged-tRNA amino acid modification(GO:0019988)					fmt_1	ALF
clearance of foreign intracellular DNA(GO:0044355)	recB	ALF			recB	ALF
co-translational protein modification(GO:0043686)	def	ALF			def	ALF
conversion of methionyl-tRNA to N-formyl-methionyl-tRNA(GO:0071951)					fmt_1	ALF
cytoplasmic translation(GO:0002181)					rplB	ALF
de novo' cotranslational protein folding(GO:0051083)	tig	ALF
DNA repair, recomination and replication process ( GO:0006310, GO:0006260, GO:0006261,GO:0006353, GO:0000724, GO:0045892, GO:0006269, GO:0000725, GO:0006281 GO:0000726, GO:0006284)	dnaG_1	ALF			dnaG_1	ALF
	nfo	ALF			dnaJ	ALF
	recB	ALF			recB	ALF
					rho_2	ALF
electron transport coupled proton transport(GO:0015990)					nuoN_2	ALF
enzyme-directed rRNA pseudouridine synthesis(GO:0000455)	rluC_2	ALF
fatty acid biosynthetic process(GO:0006633)	acpS	FB			acpS	FB
ferredoxin metabolic process(GO:0006124)	yfaE	ALF			yfaE	ALF
fructose catabolic process(GO:0006001)			fpr	ALF
fructose import(GO:0032445)			fpr	ALF
FtsZ-dependent cytokinesis(GO:0043093)
gluconeogenesis(GO:0006094)	pgI	ALF	fba	ALF			fba	ALF
glucose 6-phosphate metabolic process(GO:0051156)	pgI	ALF
glutamine metabolic process(GO:006541)	carB_2	FB			carB_2	FB
glycolytic process(GO:0006096)	pgI	ALF	fba	ALF			fba	ALF
iron-sulfur cluster assembly(GO:0016226)			cyaY	ALF			cyaY	ALF
			fpr	ALF
mannitol catabolic process(GO:0019592)					mtlD	ALF
methylglyoxal catabolic process to D-lactate via S-lactoyl-glutathione(GO:0019243)	gloB	ALF
N-terminal protein amino acid modification(GO:0031365)	def	ALF			def	ALF
negative regulation of catalytic activity(GO:0043086)					hflC_2	ALF
negative regulation of DNA-templated transcription, termination(GO:0060567)			cspS	ALF			cspS	ALF
negative regulation of transcription, DNA-templated(GO:0045892)	alaS_2	FB			alaS_1,2	FB
nitrogen compound metabolic process(GO:0006807)	carB_2	FB			carB_2	FB
non-recombinational repair(GO:0000726)	nfo	ALF
nucleotide biosynthetic process(GO:0009165)	prsA	ALF			prsA	ALF
peptidoglycan biosynthetic process(GO:0009252)	murD_3	ALF	murI	ALF	murD_1,3	ALF
peptidyl-methionine modification(GO:0018206)	def	ALF			def	ALF
peptidyl-serine phosphopantetheinylation(GO:0018070)	aspS	FB			aspS	ALF
phosphoenolpyruvate-dependent sugar phosphotransferase system(GO:0009401)			fpr	ALF
positive regulation of translational fidelity(GO:0045903)	valS_4	ALF			valS_4	ALF
post-translational protein modification(GO:0043687)	yjeA_1	ALF			yjeA_1	ALF
protein localization, refolding, repair secretion, targeting, assembly, homotertamerization, hexamerization, unfolding, and transport ( GO:0008104, GO:0042026,GO:0030091, GO:0009306, GO:0006605,GO:0043952, GO:0015031,GO:0065003, GO:005128GO:0034214, GO:0043335, GO:0044874, GO:0089705, GO:0043335, GO:0051083, GO:0006457)	ilvC_2	ALF	hslU	ALF	dnaJ	ALF	hslU	ALF
	lolC	FB			ilvC_2	ALF
	secB	ALF			lolC	FB
	tig	ALF			secB	ALF
	yfeA	ALF			yfeA	ALF
	ytfN	ALF			ytfN	FB
protein-lysine lysylation(GO:0071915)	yjeA_1	ALF			yjeA_1	ALF
protein-N6-(L-lysyl)-L-lysine modification to protein-N6-(beta-lysyl)-L-lysine(GO:0072581)	yjeA_1	ALF			yjeA_1	ALF
proteolysis(GO:0006508)	tldD	ALF	htpX	ALF	tldD	ALF	hslU	ALF
purine nucleotide biosynthetic process(GO:0006164)	prsA	ALF			prsA	ALF	htpX	ALF
pyrimidine nucleobase biosynthetic process(GO:0019856)	carB_2	FB			carB_2	FB
response to drug(GO:0042493)			fpr	ALF
response to radiation(GO:0009314)	recB	ALF			recB	ALF
response to selenite ion(GO:0072714)	yhfC_2	FB			yhfC_2	ALF
response to superoxide(GO:0000303)			fpr	ALF
Response to tempreture ( GO:0009409,GO:0009408, GO:0009266)	gloB	ALF	hslU	ALF	dnaJ	ALF	hslU	ALF
	tig	ALF	htpG	ALF	gloB	ALF	htpX	ALF
					hflC_2	ALF
					typA	ALF
response to UV(GO:0009411)	gidA	ALF			gidA	ALF
response to zinc ion(GO:0010043)	znuB_1	ALF			znuB_1	ALF
	zunC_3	ALF			zunC_3	ALF
ribosomal large subunit assembly(GO:0000027, GO:0001558, GO:0042256, GO:0090070, GO:1902626)	rplT_1	ALF	rpmA	ALF	rplT_1	ALF	rpmA	ALF
			rplS	ALF	rplB	ALF	rplS	ALF
					typA	ALF
rRNA base methylation(GO:0070475)	yfgB	ALF			yfgB	ALF
transcription, DNA-templated(GO:0006351)	typA	ALF			rho_2	ALF
translation(GO:0006412)					typA	ALF
tricarboxylic acid cycle(GO:0006099)	sucB	ALF			sucB	ALF
tRNA aminoacylatyion ( GO:0061475, GO:0006428, GO:0006430, GO:0006431, GO:0006419, GO:0006436, GO:0006438, GO:0061475,GO:0006420)	alaS_2	FB			alaS_1,2	FB
	argS	ALF			argS	ALF
	ileS	ALF			ileS	ALF
	metG	ALF			metG	ALF
	trpS_1	ALF			trpS_1	ALF
	valS_4	ALF			valS_4	ALF
	yjeA_1	ALF			yjeA_1	ALF
tRNA methylation, and modification (GO:0030488, GO:0006400 GO:0002098)	alaS_2	FB			alaS_1,2	FB
	gidA	ALF			gidA	ALF
	yfgB	ALF			yfgB	ALF
					yhfC_2	ALF
viral process(GO:0016032)					dnaJ	ALF
zinc ion import across plasma membrane(GO:0071578	znuB_1	ALF			znuB_1	ALF
Supplementary Table 5B:
PANTHER GO complete biological processes of the predicted CDS for differentially expressed sRNAs in the life-stage comparisons that had significantly stable secondary structure predictions
PANTHER GO Complete Biologucal Processes	Comparison: ALF-BAC vs. ALF-EMB				Comparison: FB-BAC vs.FB-EMB
	Up-regulated antisense sRNA	Life-stage group that the sRNA up-regulated in	Up-regulated UTR sRNA	Life-stage group that the sRNA up-regulated in	Up-regulated antisense sRNA	Life-stage group that the sRNA up-regulated in	Up-regulated UTR sRNA	Life-stage group that the sRNA up-regulated in
2Fe-2S cluster assembly(GO:0044571)			hscB	EMB
3'-phosphoadenosine 5'-phosphosulfate metabolic process(GO:0050427)					cysQ_3	EMB
5-phosphoribose 1-diphosphate biosynthetic process(GO:0006015)					prsA	EMB
acetate biosynthetic catabolic and metaboolic process(GO:0019413,GO:0006083, GO:0045733)					pta	EMB
acetyl-CoA biosynthetic process from acetate(GO:0019427)					pta	EMB
adenosine biosynthetic process(GO:0046086)					purA	EMB
aerobic respiration(GO:0009060)					nuoN_2	q
amino acid biosynthetic proces (GO:0009423,GO:0019877,GO:0009097, GO:0033359, GO:0009085, GO:0009088, GO:0009099,GO:0009073,GO:0006564)	ilvI_1,5	EMB			aroA_1	EMB
					aroC	EMB
					dapD_2	EMB
					ilvD	EMB
					ilvI_1,5	EMB
					serC_2	EMB
					thrB_3	EMB
asparagine catabolic process via L-aspartate(GO:0033345)	ansA_1	EMB			ansA_1	EMB
autolysis(GO:0001896)					nlpD	EMB
bacterial-type flagellum-dependent cell motility(GO:0071973)					flgA	EMB
					flgI	EMB
cell-cell signaling involved in quorum sensing(GO:0010699)					zwf_1	EMB
cellular amino acid biosynthetic process(GO:0008652)					carB_1	EMB
cellular protein modification process(GO:0006464)					yfaE	EMB
cellular response to cold(GO:0070417)					deaD_2	EMB
cellular response to DNA damage stimulus(GO:0006974)					flgI	EMB
					purA	EMB
chaperone cofactor-dependent protein refolding(GO:0051085,GO:0061077,O:0072321,GO:0061077)					dnaJ	EMB
					secB	EMB
					tig	EMB
clearance of foreign intracellular DNA(GO:0044355)					recB	EMB
cytoplasmic translation(GO:0002181)					rplB	EMB
de novo AMP biosynthetic process(GO:0044208)					purA	EMB
de novo'pyrimidine nucleobase biosynthetic process(GO:0006207)							pyrE	EMB
de novocotranslational protein folding(GO:0051083)					tig	EMB
DNA catabolic process(GO:0006308, GO:0006310,GO:0006281,GO:0045004,GO:0006260,GO:0006354,GO:0006353,GO:0000724,GO:0032784)					sbcB	EMB
					recB	EMB
					dnaQ	EMB
					dnaJ	EMB
					greA	EMB
					rho_1,2	EMB
drug transmembrane transport(GO:0006855)					ompF_1,3	EMB
dUMP biosynthetic process(GO:0006226					dut_1	EMB
dUTP catabolic and biosynthetic process(GO:0046081)					dut_1	EMB
electron transport coupled proton transport(GO:0015990)					nuoN_2	EMB
enzyme-directed rRNA pseudouridine synthesis(GO:0000455)					rluC	EMB
exonucleolytic(GO:0000738)					sbcB	EMB
fatty acid biosynthetic process(GO:0006633)					acpS	EMB
ferredoxin metabolic process(GO:0006124)					yfaE	EMB
fructose catabolic process(GO:0006001);							fpr	EMB
fructose import(GO:0032445)							fpr	EMB
gluconeogenesis(GO:0006094)							fba	EMB
glucose metabolic process(GO:0006006)					zwf_1	BAC
glutamine metabolic process(GO:0006541)					carB_1	EMB
glycolytic process(GO:0006096)							fba	EMB
IMP metabolic process(GO:0046040)					purA	EMB
ion transmembrane transport(GO:0034220)					ompF_1,3	EMB
iron-sulfur cluster assembly(GO:0016226					ydiC_2	EMB	fpr	EMB
L-serine metabolic process(GO:0006563)					serC_2	EMB
L-threonine catabolic process to propionate(GO:0070689)					pta	EMB
mannitol catabolic process(GO:0019592)					mtlD_1,2	EMB
mannitol transport(GO:0015797)					mtlA_2	EMB
maturation of SSU-rRNA from tricistronic rRNA transcript (SSU-rRNA, 5.8S rRNA, LSU-rRNA)(GO:0000462)					rpsK	EMB
mRNA pseudouridine synthesis(GO:1990481)	truB_1	EMB			truB_1	EMB
mRNA stabilization(GO:0048255)					deaD_2	EMB
negative regulation of catalytic activity(GO:0043086)					hflC_2	EMB
negative regulation of DNA-templated transcription, termination(GO:0060567)					cspE	EMB
negative regulation of transcription, DNA-templated(GO:0045892)	alaS_2	EMB			alaS_1,2,3	EMB
nitrogen compound metabolic process(GO:0006807)					carB_1	EMB
nucleobase-containing small molecule interconversion(GO:0015949)					purA	EMB
nucleotide biosynthetic process(GO:0009165)					prsA	EMB
pentose-phosphate shunt(GO:0006098)					zwf_1	BAC
peptidoglycan biosynthetic process(GO:0009252)					murD_1,3	EMB
peptidyl-serine phosphopantetheinylation(GO:0018070)					aspS	EMB
phosphoenolpyruvate-dependent sugar phosphotransferase system(GO:0009401);					mtlA_2	EMB	fpr	EMB
positive regulation of hydrolase activity(GO:0051345)					nlpD	EMB
positive regulation of translation(GO:0045727)					deaD_2	EMB
post-translational protein modification(GO:0043687)					yjeA_1	EMB
protein folding transport, maturation localization, and assembly prcesses (GO:0006457, GO:0051260, GO:0070207 GO:0051205, GO:0008104, GO:0097428,GO:0042026, GO:0006605,GO:0043335, GO:0065003,GO:0006464,GO:0030091, GO:0015031,GO:0043952)			hscB	EMB	dnaJ	EMB
					dnaJ	EMB
					dut_1	EMB
					ompF_1,3	EMB
					secB	EMB
					tig	EMB
					yfaE	EMB
					yidC_2	EMB
protein-lysine lysylation(GO:0071915)					yjeA_1	EMB
protein-N6-(L-lysyl)-L-lysine modification to protein-N6-(beta-lysyl)-L-lysine(GO:0072581)					yjeA_1	EMB
proteolysis(GO:0006508)					tldD	EMB
pseudouridine synthesis(GO:0001522)	truB_1	EMB			truB_1	EMB
purine nucleotide biosynthetic process(GO:0006164)					purA	EMB	pyrE	EMB
					prsA	EMB
pyridoxal phosphate biosynthetic process(GO:0042823)					serC_2	EMB
pyrimidine nucleobase biosynthetic process(GO:0019856)					carB_1	EMB
pyrimidine ribonucleoside biosynthetic process(GO:0046132)							pyrE	EMB
recombinational repair(GO:0000725)					recB	EMB
regulation of DNA-templated transcription, elongation(GO:0032784)					greA	EMB
response to cold(GO:0009409)					lepA	EMB
response to drug(GO:0042493)					nlpD	EMB	fpr	EMB
response to heat(GO:0009408)					dnaJ	EMB
					hflC_2	EMB
					tig	EMB
response to oxidative stress(GO:0006979)					ydiC_2	EMB
response to pH(GO:0009268)					lepA	EMB
response to radiation(GO:0009314)					recB	EMB
					deaD	EMB
response to salt stress(GO:0009651)					lepA	EMB
response to selenite ion(GO:0072714)					yhfC_2	EMB
response to superoxide(GO:0000303)							fpr	EMB
response to zinc ion(GO:0010043)					znuC	EMB
ribosomal large subunit assembly(GO:0000027)	rpmB	EMB			deaD_2	EMB
					rplB	EMB
					rplT	EMB
ribosomal small subunit assembly(GO:0000028)					rpsK	EMB
RNA catabolic process(GO:0006401)					deaD_2	EMB
RNA folding(GO:0034337)	truB_1	EMB			truB_1	EMB
rRNA base methylation(GO:0070475)					rsmE	EMB
septum digestion after cytokinesis(GO:0000920)					nlpD	EMB
sulfate assimilation(GO:0000103)					cysQ_3	EMB
sorbitol transport(GO:0015795					mtlA_1	EMB
transcription, DNA-templated(GO:0006351)					rho_1,2	EMB
translation(GO:0006412)					rpsK	EMB
translational elongation(GO:0006414)					lepA	EMB
tRNA aminoacylationn(GO:0006419,GO:0006420, GO:0006422,GO:0006430,GO:0006436,GO:0006429)	alaS_2	EMB			alaS_1,2,3	EMB
	leus	ALF			argS	EMB
					aspS	EMB
					trpS_4	EMB
					yjeA_1	EMB
tRNA modification(GO:0006400, GO:0002100)	alaS_2	EMB			alaS_1,2,3	EMB
					yfhC_2	EMB
tRNA pseudouridine synthesis(GO:0031119)	truB_1	EMB			truB_1	EMB
viral process(GO:0016032)					dnaJ	EMB
