# Supplementary material for: Changes in Aphid Host Plant Diet Influence the Small-RNA Expression Profiles of Its Obligate Nutritional Symbiont, Buchnera
Source: mBio. 2019 Nov 19;10(6):e01733-19. doi: 10.1128/mBio.01733-19 (PMC6867890; doi:10.1128/mBio.01733-19)
Supplement: TABLE S7 [file mBio.01733-19-st007.xlsx]

## Sheet: Sheet1
Supplementary Table 7:
Operons that have both sRNA up-regulation and protein up-regulation in the Buchnera life-stage comparisons in the FB aphid host-plant treatment
Bold indicates a predicted protien/CDS which also had an sRNA differentially expressed in Thairu et al. 2018
			Tissue Type
Operon1	Up-regulated protien1/predicted CDS		Aphid embryo			Maternal bacteriocyte
		Gene Description	Protein1	as-sRNA	UTR sRNA	Protein2	as-sRNA	UTR sRNA
alaS	AlaS	Alanyl-tRNA synthetase
aspS	AcpS	Aspartyl-tRNA synthetase
carAB	CarA	Carbamoyl-phosphate synthase small subunit
	CarB	Carbamoyl-phosphate synthase large chain
fliF, fliG, fliH, fliI, fliJ, yba1, fliK	FliH	flagellum-specific ATP synthase
	FliI	flagellum-specific ATP synthase
greA	GreA	transcription elongation factor GreA
hslV, hslU	HslV	ATP-dependent protease peptidase subunit
	HslU	ATP-dependent protease ATP-binding subunit
ilvIH	IlvH	Acetolactate synthase small subunit
	IlvI	Acetolactate synthase large subunit
lepA, lepB	LepA	GTP-binding protein LepA
minC, minD, minE	MinD	Septum site-determining protein MinD
mtlAD, mutL, miaA	MtlA	PTS system mannitol-specific IIABC component
	MtlD	Mannitol-1-phosphate 5-dehydrogenase
pgk, fba	Fba	Fructose-bisphosphate aldolase
prfC, deoB, deoD	DeoD	Purine nucleoside phosphorylase
prfC, deoB, deoD	DeoB	Phospho-pento-mutase
pyrE	PyrE	Orotate phosphoribosyl transferase
rpmB, rpmG	RpmB	50S ribosomal protein L28
	RpmG	50S ribosomal protein L33
rpoB, rpoC	RpoC	DNA-directed RNA polymerase beta' subunit
rplN, rplX, rplE, rpsN, rpsH, rplF, rplR, rpsE, rpmD, rplO, secY, rpmJ	RplR	50S ribosomal protein L18
	RplX	50S ribosomal protein L24
	RpmD	50S ribosomal protein L30
	SecY	Preprotein translocase SecY
rpsJ, rplC,rplD,rplW,rplB,rpsS,rplV,rpsC,rplP,rpmC,rpsQ	RpsL	30S ribosomal protein S12
	RpsJ	30S ribosomal protein S10
rpsM, rpsK, rpsD, rpoA, rplQ	RpoA	DNA-directed RNA polymerase alpha subunit
	RpsK	30S ribosomal protein S11
rpsR,rplI,cysQ,dut	Dut	Deoxyuridine 5'-triphosphate nucleotidohydrolase
	CysQ	CysQ protein
	RpsR	30S ribosomal protein S18
rsmH,ftsL,ftsI,murE,murF, mraY,murD,ftsW,murG,murC, ddlB	MurD	UDP-N-acetylmuramoylalanine-D-glutamate ligase
	MurG	UDP-N-acetylglucosamine-N-acetylmuramyl transferase
serS,serC	SerC	Phosphoserine aminotransferase
smpB,yfhC	SmpB	SsrA-binding protein
	YfhC	Hypothetical protein YfhC
thrA,thrB,thrC	ThrB	Homoserine kinase
trxA,rho	Rho	transcription termination factor Rho
yidD,yidC, mnmE	YidC	60 kDa inner-membrane protein
1. Operons and proteomic data were derived from Hansen & Degnan determined by Hansen & Degnan (2014)
